# Supplementary material for: Phylogenetic inference from homologous sequence data: minimum topological assumption, strict mutational compatibility consensus tree as the ultimate solution
Source: Biol Direct. 2006 Feb 15;1:5. doi: 10.1186/1745-6150-1-5 (PMC1409768; doi:10.1186/1745-6150-1-5)
Supplement: Additional File 1 — Clique analysis of phage T7 data set. Input file is formed from the alignment in Figure 1 in two steps. First, ancestral states were given "0", while derived states were given "1" designation. Next, derived states for characters 5 and 14 were changed so that both of them got equivalent with characters 2 and 56. With such modified input file and using shown options the program Clique, package Phylip version 3.64 produced a single clique comprising the same 59 regular characters used for construction of the SMCC tree in Figure 9 along with the corresponding compatibility tree (well viewed by WordPad v5.1). [file 1745-6150-1-5-S1.txt]

Largest clique program, PHYLIP version 3.64


Input file

9         63
R         000000000000000000000000000000000000000000000000000000000000000
J         000000011100101100000000110000000110000000000000001011001010001
K         100000010000100100000001010000000111000000100100001011001010001
L         101000010010100100100001011000000111100000100101001011001010001
M         010110010000111110000010010001000110000000010000111111011010001
N         000001110001100000011100000110100100010111000010001010101100010
O         010010010000110000001000000010010100011011001000001010111001010
P         000000010000100001001000000010000100010011000000001010101000110
Q         000001010001100000011100000110001100010111000010001010101000010


Options used

  A   Use ancestral states in input file?  No
  F              Use factors information?  No
  W                       Sites weighted?  No
  C          Specify minimum clique size?  Yes, at size 59
  O                        Outgroup root?  Yes, at species number 1
  M           Analyze multiple data sets?  No
  0   Terminal type (IBM PC, ANSI, none)?  IBM PC
  1    Print out the data at start of run  No
  2  Print indications of progress of run  Yes
  3        Print out compatibility matrix  Yes
  4                        Print out tree  Yes
  5       Write out trees onto tree file?  Yes


Character Compatibility Matrix (1 if compatible)
--------- ------------- ------ -- -- -----------

111111111111111111111111111111111111111111111111111111111111111
11111111111111..1111.1111.11.11111.11.11..11111111111..111.11..
111111111111111111111111111111111111111111111111111111111111111
111111111111111111111111111111111111111111111111111111111111111
11111111111111..1111.1111.11.11111.11.11..11111111111..111.11..
111111111111111111111111111111111111111111111111111111111111111
111111111111111111111111111111111111111111111111111111111111111
111111111111111111111111111111111111111111111111111111111111111
111111111111111111111111111111111111111111111111111111111111111
111111111111111111111111111111111111111111111111111111111111111
111111111111111111111111111111111111111111111111111111111111111
111111111111111111111111111111111111111111111111111111111111111
111111111111111111111111111111111111111111111111111111111111111
11111111111111..1111.1111.11.11111.11.11..11111111111..111.11..
1.11.11111111.11111111111111111111111111111111111111111.1111111
1.11.11111111.11111111111111111111111111111111111111111.1111111
111111111111111111111111111111111111111111111111111111111111111
111111111111111111111111111111111111111111111111111111111111111
111111111111111111111111111111111111111111111111111111111111111
111111111111111111111111111111111111111111111111111111111111111
1.11.11111111.11111111111111111111111111111111111111111.1111111
111111111111111111111111111111111111111111111111111111111111111
111111111111111111111111111111111111111111111111111111111111111
111111111111111111111111111111111111111111111111111111111111111
111111111111111111111111111111111111111111111111111111111111111
1.11.11111111.11111111111111111111111111111111111111111.1111111
111111111111111111111111111111111111111111111111111111111111111
111111111111111111111111111111111111111111111111111111111111111
1.11.11111111.11111111111111111111111111111111111111111.1111111
111111111111111111111111111111111111111111111111111111111111111
111111111111111111111111111111111111111111111111111111111111111
111111111111111111111111111111111111111111111111111111111111111
111111111111111111111111111111111111111111111111111111111111111
111111111111111111111111111111111111111111111111111111111111111
1.11.11111111.11111111111111111111111111111111111111111.1111111
111111111111111111111111111111111111111111111111111111111111111
111111111111111111111111111111111111111111111111111111111111111
1.11.11111111.11111111111111111111111111111111111111111.1111111
111111111111111111111111111111111111111111111111111111111111111
111111111111111111111111111111111111111111111111111111111111111
1.11.11111111.11111111111111111111111111111111111111111.1111111
1.11.11111111.11111111111111111111111111111111111111111.1111111
111111111111111111111111111111111111111111111111111111111111111
111111111111111111111111111111111111111111111111111111111111111
111111111111111111111111111111111111111111111111111111111111111
111111111111111111111111111111111111111111111111111111111111111
111111111111111111111111111111111111111111111111111111111111111
111111111111111111111111111111111111111111111111111111111111111
111111111111111111111111111111111111111111111111111111111111111
111111111111111111111111111111111111111111111111111111111111111
111111111111111111111111111111111111111111111111111111111111111
111111111111111111111111111111111111111111111111111111111111111
111111111111111111111111111111111111111111111111111111111111111
1.11.11111111.11111111111111111111111111111111111111111.1111111
1.11.11111111.11111111111111111111111111111111111111111.1111111
11111111111111..1111.1111.11.11111.11.11..11111111111..111.11..
111111111111111111111111111111111111111111111111111111111111111
111111111111111111111111111111111111111111111111111111111111111
1.11.11111111.11111111111111111111111111111111111111111.1111111
111111111111111111111111111111111111111111111111111111111111111
111111111111111111111111111111111111111111111111111111111111111
1.11.11111111.11111111111111111111111111111111111111111.1111111
1.11.11111111.11111111111111111111111111111111111111111.1111111


Cliques with at least 59 characters
------- ---- -- ----- -- ----------


Characters: (  1  3  4  6  7  8  9 10 11 12 13 15 16 17 18 19 20 21 22 23 24 25
            26 27 28 29 30 31 32 33 34 35 36 37 38 39 40 41 42 43 44 45 46
            47 48 49 50 51 52 53 54 55 57 58 59 60 61 62 63)


  Tree and characters:

     8 13 34 51 53 57 16 21 26 29 35 38 41 42 54 55 59 62 63  1  6 12 15 20 22 24 28 36 40 43 46 47  3  4  7  9 10 11 17 18 19 23 25 27 30 31 32 33 37 39 44 45 48 49 50 52 58 60 61
     1  1  1  1  1  1  1  1  1  1  1  1  1  1  1  1  1  1  1  1  1  1  1  1  1  1  1  1  1  1  1  1  1  1  1  1  1  1  1  1  1  1  1  1  1  1  1  1  1  1  1  1  1  1  1  1  1  1  1

                                                                                                 +---1--------------1--------1--------1--------------1-----------1-------------------L         
                                                             +1-----------------1-----1-----1--1-+
                                                             !                                   +-----------------------------------------------------------------------------------K         
                      +1-----1-----1-----------1-----1-----1-+
                      !                                      !           +------------------------------1--------------1--------1--------1-----------------1--------1--1--1----------M         
                      !                                      +---------1-+
                      !                                                  +------------------------------------1--1-----------------1-------------------------------------------------J         
  +--1--1--1--1--1--1-+
  !                   !                                                                             +------1--------------------------------1--------------------------------1-------N         
  !                   !                                   +------1--1-----1--1-----1-----1--------1-+
  !                   !                                   !                                         +---------------------------------------------1----------------------------------Q         
  !                   +---1-----1-----1--1--1-----1-----1-+
  !                                                       +---------------------------------------------------------------1--------------------------------------------------------1-P         
  !                                                       !
  !                                                       +------------------------------------------------------------------------------------1--------1-----1-----------------1----O         
  !
  +----------------------------------------------------------------------------------------------------------------------------------------------------------------------------------R         
