# Supplementary material for: Phylogenetic inference from homologous sequence data: minimum topological assumption, strict mutational compatibility consensus tree as the ultimate solution
Source: Biol Direct. 2006 Feb 15;1:5. doi: 10.1186/1745-6150-1-5 (PMC1409768; doi:10.1186/1745-6150-1-5)
Supplement: Additional File 2 — SMCC analysis of a bacterial ribosomal RNA data set (well viewed by WordPad v5.1). [file 1745-6150-1-5-S2.txt]

gi|84322435|gb|DQ327729.1|	AGAGTTTGATCCTGGCTCAGAGTGAACGCTGGCGGTAGGCCTAACACATG	CAAGTCGAACGGTAGCACAGAGGAGCTTGCTCCTTGGGTGGCGAGTGGCG
gi|83853904|gb|DQ311648.1|	AGAGTTTGATCCTGGCTCAGGATGAACGCTAGCGGCAGGCTTAACACATG	CAAGTCGAGGGGTAACAGGGGAGCTTGCTCTTGCTGACGACCGGCGCACG
gi|59799449|gb|AY903280.1|	CAGGACGAACGCTGGCGGCGTGCTTAACACATGCAAGTCGAACGGTGAAC	CTGCTTCGGTGGGGGATCAGTGGCGAACGGGTGAGTAACACGTGGGCAAC
gi|29290059|gb|AY207065.1|	GACGAACGCTGGCGGCGCGCCTAACACATGCAAGTCGAGCGGAGACTTAT	GAGGAGTAATCGGAATAAGTTTTAGCGGCGGACGGGTGAGTAACGCGTGA
gi|29290055|gb|AY207061.1|	GAACGCTAGCTACAGGCTTAACACATGCAAGTCGAGGGGAAACGACATTG	AAAGCTTGCTTTTAATGGGCGTCGACCGGCGCACGGGTGCGTAACGCGTA
gi|84040098|gb|DQ316785.1|	ATGCAAGTCGAACGATGAAGCCCAGCTTGCTGGGTGGATTAGTGGCGAAC	GGGTGAGTAACACGTGGGTGATCTGCCCTGCACTCTGGGATAAGCCTGGG
gi|50980299|gb|AY618905.1|	AACACATGCAAGTCGAACGGTAGCACAGAAGAGCTTGCTCTTTGGGTGAC	GAGTGGCGGACGGGTGAGTAATGTCTGGGAAACTGCCTGATGGAGGGGGA
gi|42601791|gb|AY455998.1|	GAGCTTGCTCGACCGGCGCACGGGTGCGTAACGCGTATACAATCTGCCTT	GTACTGGGGTATAGCCTTTAGAAATGAAGATTAACACCCCATAATATACA
gi|62125846|gb|AY854022.1|	GATCCTGGCTCAGGATGAACGCTAGCGGCAGGCTTAATACATGCAAGTCG	AGGGGGCAGCAATGTCACCGGCGAACGGGTGCGTAACGCGTATGCAACCT
gi|60499145|gb|AY926462.1|	GCCTAACACATGCAAGTCGAGCGCACCTTTCGGGGTGAGCGGCGGACGGG	TGAGTAACACGTGGGAACGTACCCTTCTCTGCGGGATAGTCCCTGGAAAC
gi|58618185|gb|AY884046.1|	TAATACATGCAAGTCGAGCGGGGTTGATGGAGTGCTTGCACTCCTGATGC	CTAGCGGCGGACGGGTGAGTAACACGTAGGCAACCTGCCTGTAAGACTGG
gi|58221110|gb|AY894691.1|	ACGAACGCTGGCGGCATGCCTAACACATGCAAGTCGAACGATGCTTTCGA	GCATAGTGGCGCACGGGTGCGTAACGCGTGGGAATCTGCCCTTGGGTTCG
gi|56485023|gb|AY686713.1|	CGCGAACGTTGGCGGCGTGCCTAACACATGCAAGTCGTGGGGCAGCAGGC	TACTACCTTCGGGTAGTAGTGCTGGCGACCGGCAAACGGGTGAGTAACAC
gi|55251871|gb|AY781193.1|	CAGATTGAACGCTGGCGGCAGGCCTAACACATGCAAGTCGAGCGGTAACA	GGAGGAAAGCTTGCTTTCTTTGCTGACGAGCGGCGGACGGGTGAGTAATG
gi|45738248|gb|AY567473.1|	AAGGAGGTGATCCAGCCCCAGGTTCCCCTAGGGCTACCTTGTTACGACTT	CACCCCAGTCATGAATCACACCGTGGTAACCGTCCCCCCTAAGGTTAGAC
gi|83702446|gb|DQ313685.1|	GGCGGCAGGCCTAACACATGCAAGTCGAGCGGAAACGACACTAACAATCC	TTCGGGTGCGTTAATGGGCGTCGAGCGGCGGACGGGTGAGTAATGCCTAG
gi|83702445|gb|DQ313684.1|	CACATGCAAGTCGAGCGGTAACAGAGAGGTGCTTGCACCTTTGCTGACGA	GCGGCGGACGGGTGAGTAATGCTTGGGAACATGCCTTGAGGTGGGGGACA
gi|83702243|gb|DQ313419.1|	GGCGTGCTTAACACATTCAAGTCGAACGATGACGGCCGTGCTTGCACGGT	CTGATTAGTGGCGAACGGGTGAGTAACACGTGAGTAACCTGCCCTCCACT
gi|83699626|gb|DQ314581.1|	GGCGGCATGCTTTACACATGCAAGTCGAACGGAGGTTGGGAGCTTGCTCC	TGACTTTAGTGGCGAACGGGTGAGTAATACATCGGAACGTACCGCGGAGT
gi|2708612|gb|AF034798.1|	AACGAACGCTGGCGGCAGGCTTAACACATGCAAGTCGAGCGCCCCGCAAG	GGGAGCGGCAGACGGGTGAGTAACGCGTGGGAATCTACCCAGCTCTACGG
gi|62184633|gb|AF493694.2|	AGAGTTTGATCATGGCTCAGGATGAACGCTAGGGGCAGGCCTTAACACAT	GCAAGTCGAGGGGTAGCAGGATAAAGCTTGCTTTATTGCTGACGACCGGC
gi|61652131|gb|AY603000.2|	TCAGGACGAACGCTGGCGGCGTGCTTAACACATGCAAGTCGAACGGGGAT	TTAGAGGAGCTTGCTTCTCGAAGATCCCAGTGGCGGACGGGTGAGTAACG
gi|57164989|gb|AY845052.1|	GCATGCTTTACACATGCAAGTCGAACGGCAGCGGGTCCTTCGGGATGCCG	GCGAGTGGCGAACGGGTGAGTAATGCATCGGAACGTACCCAGTCGTGGGG
gi|53987038|gb|AY753206.1|	CGCTAGCGGCAGGCCTAATACATGCAAGTCGAACGGTGGACTACTTTCGG	GTAGTTGAGAGTGGCGCACGGGTGCGTAACGCGTATGCAACCTACCTTGT
gi|50236442|gb|AY671976.1|	GGGGTGGACGCTTGTGGAACGAGCGGCGGACGGGTGAGTAACACGTGGGC	AACCTACCTGTGAGACGGGGATAACTCCGGGAAACCGGGGCTAATACCGG
gi|50236441|gb|AY671975.1|	AGCGGAAACGATCCTAGCTTGCTAGGAGGCGTCGAGCGGCGGACGGGTGA	GTAATGCATAGGAATCTGCCCGGTAGTGGGGGATAACGTGGGGAAACTCA
gi|50236440|gb|AY667497.1|	CCTCTTCGGAGGTGATGTTTGTGGAACGAGCGGCGGACGGGTGAGTAACA	CGTGGGCAACCTGCCTGTAAGACTGGGATAACCTCGGGAAACCGGGGCTA
gi|4104733|gb|AF039168.1|	TTGGAGAATTAGATCTTGGCTCAGAACGAACGCTGGCGGCATGCCTAATA	CATGCAAGTCGAACGAGACCTTCGGGTCTAGTGGCGCACGGGAGCGTAAC
gi|83629174|gb|DQ321498.1|	GGCTCAGGACGAACGCTGGCGGCGTGCTTAACACATGCAAGTCGAACGGA	AAGGCCCAGCTTGCTGGGTACTCGAGTGGCGAACGGGTGAGTAACACGTG
gi|83627893|gb|DQ309072.1|	CTCAGGACGAACGCTGGCGGCGTGCCTAATACATGCAAGTCGAGCGGGTT	TCACCTTCGGGTGAAGCTAGCGGCGGACGGGTGAGTAACACGTAGGCAAC
gi|83595213|gb|DQ309326.1|	GTTTGATCCTGGCTCAGAACGAACGCTGGCGGCGTGCCTAACACATGCAA	GTCGAACGGTAACAGGCCCTTCGGGGCGCTGACGAGTGGCGCACGGGTGA
gi|82799366|gb|DQ294033.1|	AGCAGCCCAACCATGCAGTCGAGCGGATGACGGGAGCTTGCTCCTTGATT	CAGCGGCGGACGGCCTGAGTAATGCCTAGGAATCTGCCTGGTAGTGGGGG
gi|82799365|gb|DQ294032.1|	ACACGGAGCTTGCTCTGTGGGATCAGTGGCGAACGCTGTTGAGTAACACG	TGAGCAACCTGCCCCTGACTCTGGGATAAGCGCTGGAAACGGCGTCTAAT
gi|62547921|gb|AY910844.1|	TGGAGAGTTTGATCCTGGCTCAGATTGAACGCTGGCGGCAGGCCTAACAC	ATGCAAGTCGAGCGGCAGCGGGAAAGTAGCTTGCTACTTTTGCCGGCGAG
gi|83367162|gb|DQ307390.1|	ATTAGAGTTTGATCCTGGCTCAGAACGAACGCTGGCGGCAGGCTTAACAC	ATGCAAGTCGAGCGCCCTTTTCGGAGGGAGCGGCAGACGGGTGAGTAACG
gi|83320494|gb|DQ294627.1|	GTGCTCGCTGGGGAGCGGTTACGGGTGAGTAAGCCGAGGGACGCGGGCTC	ATCATGGAAGATCGCTGGTTAACCTGAAGGGCGTCTACGGACTCCCTTAA
gi|83320493|gb|DQ294626.1|	ATTAGAGTTTGATCCTGGCTCAGATTGAACGCTGGCGGCATGCCTTACAC	ATGCAAGTCGAACGGTAACAGGTCTTCGGATGCTGACGAGTGGCGAACGG
gi|83317144|gb|DQ299947.1|	TAGTTTGATTCCCGGCTCAGAGTGAACGCTGGCGGTAGGCCTAACACATG	CAAGTCGAACGGCAGCACAGGAGAGCTTGCTTCTCTGGGTGGCGAGTGGC
gi|83317143|gb|DQ299946.1|	CGGCATTATTGGGCGTAAGCGCGCGCAGGCGGTTCTTTAAGTCTGGTGTT	TAAACCCGAGGCTCAACTTCGGGTCGCACTGGAAACTGGGGAACTTGAGT
gi|83317142|gb|DQ299945.1|	CGGACGATGTCGGATATTGGGCGTAAGGGCTCGCAGGCGGTTTCTTAAGT	CTGATGTGAAAGCCCCCGGCTCAACCGGGGAGGGTCATTGGAAACTGGGA
gi|83272653|gb|DQ287787.1|	AGAGTTTGATCCTGGCTCAGATTGAACGCTGGCGGCATGCTTTACACATG	CAAGTCGAACGGCAGCACGGGGAGCTTGCTCCCTGGTGGCGAGTGGCGAA
gi|83272652|gb|DQ287786.1|	AGAGTTTGATTATGGCTCAGATTGAACGCTGGCGGAATGCTTTACACATG	CAAGTCGAACGATGAAACCTAGCTTGCTAGGTTGATTAGTGGCGAACGGG
gi|81296513|gb|DQ235263.1|	AGAGTTTGATCCTGGCTCAGATTGAACGCTGGCGGCAGGCTTAACACATG	CAAGTCGAGCGGTAACAGGGGGTGCTTGCACCCCGCTGACGAGCGGCGGA
gi|71084349|gb|DQ068291.1|	GGGGAATATTGCACAATGGGGGAAACCCTGATGCAGCAACGCCGCGTGGG	GGATGAAGGTTTTCGGATTGTAAACCCCTTTTATCAAGGAAGAAAATGAC
gi|82794842|gb|DQ286456.1|	TACCATGCAGTCGAGCGGCAGCGGGTCCTTCGGGATGCCGGCGAGCGGCG	GACGGGTGAGTAATGCCTAGGAATCTGCCTGGTAGTGGGGGATAACTCGG
gi|44889602|gb|AY489107.1|	CAAGGTTAAAACTCAAATGAATTGACGGGGGCCCGCACAAGCGGTGGAGC	ATGTGGTTTAATTCGATGCAACGCGAAGAACCTTACCTACTCTTGACATC
gi|82754292|gb|DQ288691.1|	AGAGTTTGATCCTGGCTCAGGACGAACGCTGGCGGCGTGCTTAACACATG	CAAGTCGAACGGTCCAATGTTTGACACTGAGTGTTTAGGGAAACCTGGGC
gi|82754254|gb|DQ288890.1|	GCGCTCCGCTGGGGAGCGGTGACGGGTGAGTAACGCGTGGGACGCGCCCT	CATCCATGCAAGATCGCTCGTTAACTTGAAGGGCGTCCGTATACGCCCTT
gi|82754253|gb|DQ288889.1|	CGTGCGAGTCGAGCGCCCCGCAAGGGGAGCGGCAGACGGGTGAGTAACGC	GTGGGAACGTACCTTTTGCTACGGAATAACTCAGGGAAACTTGTGCTAAT
gi|82754252|gb|DQ288888.1|	GATTAGAGTTTGATCCTGGCTCAGGATGAACGCTGGCGGCGTGCTTAACG	CATGCAAGTCGAACGATGATCCCAGCTTGCTGGGGGATTAGTGGCGAACG
gi|71044454|gb|DQ071273.1|	GCAGTCGGACGGGGTGAGTTAGTGGAAGCTTTCGGGTTGAAGCTGACTTA	CCTAGTGGCGGACGGGTGAGTAACGCGTGAATTACCTACCCTAGGGAGGG
	.........+.........+.........+.........+.........+.........+.........+.........+.........+.........+.........+
E1	AGAGTTTGATCCTGGCTCAGAGTGAACGCTGGCGGTAGGCCTAACACATGCAAGTCGAACGGTAGCACAGAGGAGCTTGCTCCTTGGGTGGCGAGTGGCG
E2	AGAGTTTGATCCTGGCTCAGGATGAACGCTAGCGGCAGGCTTAACACATGCAAGTCGAGGGGTAACAGGGGAGCTTGCTCTTGCTGACGACCGGCGCACG
E3	CAGGACGAACGCTGGCGGCGTGCTTAACACATGCAAGTCGAACGGTGAACCTGCTTCGGTGGGGGATCAGTGGCGAACGGGTGAGTAACACGTGGGCAAC
E4	GACGAACGCTGGCGGCGCGCCTAACACATGCAAGTCGAGCGGAGACTTATGAGGAGTAATCGGAATAAGTTTTAGCGGCGGACGGGTGAGTAACGCGTGA
E5	GAACGCTAGCTACAGGCTTAACACATGCAAGTCGAGGGGAAACGACATTGAAAGCTTGCTTTTAATGGGCGTCGACCGGCGCACGGGTGCGTAACGCGTA
E6	ATGCAAGTCGAACGATGAAGCCCAGCTTGCTGGGTGGATTAGTGGCGAACGGGTGAGTAACACGTGGGTGATCTGCCCTGCACTCTGGGATAAGCCTGGG
E7	AACACATGCAAGTCGAACGGTAGCACAGAAGAGCTTGCTCTTTGGGTGACGAGTGGCGGACGGGTGAGTAATGTCTGGGAAACTGCCTGATGGAGGGGGA
E8	GAGCTTGCTCGACCGGCGCACGGGTGCGTAACGCGTATACAATCTGCCTTGTACTGGGGTATAGCCTTTAGAAATGAAGATTAACACCCCATAATATACA
E9	GATCCTGGCTCAGGATGAACGCTAGCGGCAGGCTTAATACATGCAAGTCGAGGGGGCAGCAATGTCACCGGCGAACGGGTGCGTAACGCGTATGCAACCT
E10	GCCTAACACATGCAAGTCGAGCGCACCTTTCGGGGTGAGCGGCGGACGGGTGAGTAACACGTGGGAACGTACCCTTCTCTGCGGGATAGTCCCTGGAAAC
E11	TAATACATGCAAGTCGAGCGGGGTTGATGGAGTGCTTGCACTCCTGATGCCTAGCGGCGGACGGGTGAGTAACACGTAGGCAACCTGCCTGTAAGACTGG
E12	ACGAACGCTGGCGGCATGCCTAACACATGCAAGTCGAACGATGCTTTCGAGCATAGTGGCGCACGGGTGCGTAACGCGTGGGAATCTGCCCTTGGGTTCG
E13	CGCGAACGTTGGCGGCGTGCCTAACACATGCAAGTCGTGGGGCAGCAGGCTACTACCTTCGGGTAGTAGTGCTGGCGACCGGCAAACGGGTGAGTAACAC
E14	CAGATTGAACGCTGGCGGCAGGCCTAACACATGCAAGTCGAGCGGTAACAGGAGGAAAGCTTGCTTTCTTTGCTGACGAGCGGCGGACGGGTGAGTAATG
E15	AAGGAGGTGATCCAGCCCCAGGTTCCCCTAGGGCTACCTTGTTACGACTTCACCCCAGTCATGAATCACACCGTGGTAACCGTCCCCCCTAAGGTTAGAC
E16	GGCGGCAGGCCTAACACATGCAAGTCGAGCGGAAACGACACTAACAATCCTTCGGGTGCGTTAATGGGCGTCGAGCGGCGGACGGGTGAGTAATGCCTAG
E17	CACATGCAAGTCGAGCGGTAACAGAGAGGTGCTTGCACCTTTGCTGACGAGCGGCGGACGGGTGAGTAATGCTTGGGAACATGCCTTGAGGTGGGGGACA
E18	GGCGTGCTTAACACATTCAAGTCGAACGATGACGGCCGTGCTTGCACGGTCTGATTAGTGGCGAACGGGTGAGTAACACGTGAGTAACCTGCCCTCCACT
E19	GGCGGCATGCTTTACACATGCAAGTCGAACGGAGGTTGGGAGCTTGCTCCTGACTTTAGTGGCGAACGGGTGAGTAATACATCGGAACGTACCGCGGAGT
E20	AACGAACGCTGGCGGCAGGCTTAACACATGCAAGTCGAGCGCCCCGCAAGGGGAGCGGCAGACGGGTGAGTAACGCGTGGGAATCTACCCAGCTCTACGG
E21	AGAGTTTGATCATGGCTCAGGATGAACGCTAGGGGCAGGCCTTAACACATGCAAGTCGAGGGGTAGCAGGATAAAGCTTGCTTTATTGCTGACGACCGGC
E22	TCAGGACGAACGCTGGCGGCGTGCTTAACACATGCAAGTCGAACGGGGATTTAGAGGAGCTTGCTTCTCGAAGATCCCAGTGGCGGACGGGTGAGTAACG
E23	GCATGCTTTACACATGCAAGTCGAACGGCAGCGGGTCCTTCGGGATGCCGGCGAGTGGCGAACGGGTGAGTAATGCATCGGAACGTACCCAGTCGTGGGG
E24	CGCTAGCGGCAGGCCTAATACATGCAAGTCGAACGGTGGACTACTTTCGGGTAGTTGAGAGTGGCGCACGGGTGCGTAACGCGTATGCAACCTACCTTGT
E25	GGGGTGGACGCTTGTGGAACGAGCGGCGGACGGGTGAGTAACACGTGGGCAACCTACCTGTGAGACGGGGATAACTCCGGGAAACCGGGGCTAATACCGG
E26	AGCGGAAACGATCCTAGCTTGCTAGGAGGCGTCGAGCGGCGGACGGGTGAGTAATGCATAGGAATCTGCCCGGTAGTGGGGGATAACGTGGGGAAACTCA
E27	CCTCTTCGGAGGTGATGTTTGTGGAACGAGCGGCGGACGGGTGAGTAACACGTGGGCAACCTGCCTGTAAGACTGGGATAACCTCGGGAAACCGGGGCTA
E28	TTGGAGAATTAGATCTTGGCTCAGAACGAACGCTGGCGGCATGCCTAATACATGCAAGTCGAACGAGACCTTCGGGTCTAGTGGCGCACGGGAGCGTAAC
E29	GGCTCAGGACGAACGCTGGCGGCGTGCTTAACACATGCAAGTCGAACGGAAAGGCCCAGCTTGCTGGGTACTCGAGTGGCGAACGGGTGAGTAACACGTG
E30	CTCAGGACGAACGCTGGCGGCGTGCCTAATACATGCAAGTCGAGCGGGTTTCACCTTCGGGTGAAGCTAGCGGCGGACGGGTGAGTAACACGTAGGCAAC
E31	GTTTGATCCTGGCTCAGAACGAACGCTGGCGGCGTGCCTAACACATGCAAGTCGAACGGTAACAGGCCCTTCGGGGCGCTGACGAGTGGCGCACGGGTGA
E32	AGCAGCCCAACCATGCAGTCGAGCGGATGACGGGAGCTTGCTCCTTGATTCAGCGGCGGACGGCCTGAGTAATGCCTAGGAATCTGCCTGGTAGTGGGGG
E33	ACACGGAGCTTGCTCTGTGGGATCAGTGGCGAACGCTGTTGAGTAACACGTGAGCAACCTGCCCCTGACTCTGGGATAAGCGCTGGAAACGGCGTCTAAT
E34	TGGAGAGTTTGATCCTGGCTCAGATTGAACGCTGGCGGCAGGCCTAACACATGCAAGTCGAGCGGCAGCGGGAAAGTAGCTTGCTACTTTTGCCGGCGAG
E35	ATTAGAGTTTGATCCTGGCTCAGAACGAACGCTGGCGGCAGGCTTAACACATGCAAGTCGAGCGCCCTTTTCGGAGGGAGCGGCAGACGGGTGAGTAACG
E36	GTGCTCGCTGGGGAGCGGTTACGGGTGAGTAAGCCGAGGGACGCGGGCTCATCATGGAAGATCGCTGGTTAACCTGAAGGGCGTCTACGGACTCCCTTAA
E37	ATTAGAGTTTGATCCTGGCTCAGATTGAACGCTGGCGGCATGCCTTACACATGCAAGTCGAACGGTAACAGGTCTTCGGATGCTGACGAGTGGCGAACGG
E38	TAGTTTGATTCCCGGCTCAGAGTGAACGCTGGCGGTAGGCCTAACACATGCAAGTCGAACGGCAGCACAGGAGAGCTTGCTTCTCTGGGTGGCGAGTGGC
E39	CGGCATTATTGGGCGTAAGCGCGCGCAGGCGGTTCTTTAAGTCTGGTGTTTAAACCCGAGGCTCAACTTCGGGTCGCACTGGAAACTGGGGAACTTGAGT
E40	CGGACGATGTCGGATATTGGGCGTAAGGGCTCGCAGGCGGTTTCTTAAGTCTGATGTGAAAGCCCCCGGCTCAACCGGGGAGGGTCATTGGAAACTGGGA
E41	AGAGTTTGATCCTGGCTCAGATTGAACGCTGGCGGCATGCTTTACACATGCAAGTCGAACGGCAGCACGGGGAGCTTGCTCCCTGGTGGCGAGTGGCGAA
E42	AGAGTTTGATTATGGCTCAGATTGAACGCTGGCGGAATGCTTTACACATGCAAGTCGAACGATGAAACCTAGCTTGCTAGGTTGATTAGTGGCGAACGGG
E43	AGAGTTTGATCCTGGCTCAGATTGAACGCTGGCGGCAGGCTTAACACATGCAAGTCGAGCGGTAACAGGGGGTGCTTGCACCCCGCTGACGAGCGGCGGA
E44	GGGGAATATTGCACAATGGGGGAAACCCTGATGCAGCAACGCCGCGTGGGGGATGAAGGTTTTCGGATTGTAAACCCCTTTTATCAAGGAAGAAAATGAC
E45	TACCATGCAGTCGAGCGGCAGCGGGTCCTTCGGGATGCCGGCGAGCGGCGGACGGGTGAGTAATGCCTAGGAATCTGCCTGGTAGTGGGGGATAACTCGG
E46	CAAGGTTAAAACTCAAATGAATTGACGGGGGCCCGCACAAGCGGTGGAGCATGTGGTTTAATTCGATGCAACGCGAAGAACCTTACCTACTCTTGACATC
E47	AGAGTTTGATCCTGGCTCAGGACGAACGCTGGCGGCGTGCTTAACACATGCAAGTCGAACGGTCCAATGTTTGACACTGAGTGTTTAGGGAAACCTGGGC
E48	GCGCTCCGCTGGGGAGCGGTGACGGGTGAGTAACGCGTGGGACGCGCCCTCATCCATGCAAGATCGCTCGTTAACTTGAAGGGCGTCCGTATACGCCCTT
E49	CGTGCGAGTCGAGCGCCCCGCAAGGGGAGCGGCAGACGGGTGAGTAACGCGTGGGAACGTACCTTTTGCTACGGAATAACTCAGGGAAACTTGTGCTAAT
E50	GATTAGAGTTTGATCCTGGCTCAGGATGAACGCTGGCGGCGTGCTTAACGCATGCAAGTCGAACGATGATCCCAGCTTGCTGGGGGATTAGTGGCGAACG
E51	GCAGTCGGACGGGGTGAGTTAGTGGAAGCTTTCGGGTTGAAGCTGACTTACCTAGTGGCGGACGGGTGAGTAACGCGTGAATTACCTACCCTAGGGAGGG
	.........+.........+.........+.........+.........+.........+.........+.........+.........+.........+.........+
100
Marker list
M1 C1->A	{ H1 H2 H6 H7 H12 H15 H20 H21 H26 H32 H33 H35 H37 H41 H42 H43 H47 }
M2 C1->G	{ H4 H5 H8 H9 H10 H16 H18 H19 H23 H25 H29 H31 H36 H44 H48 H50 H51 }
M3 C1->T	{ H11 H22 H28 H34 H38 H45 }
M4 G2->A	{ H3 H4 H5 H7 H8 H9 H11 H14 H15 H17 H20 H38 H45 H46 H50 }
M5 G2->T	{ H6 H28 H30 H31 H35 H36 H37 }
M6 G2->C	{ H10 H12 H22 H23 H27 H33 H48 H51 }
M7 C3->A	{ H1 H2 H5 H11 H21 H22 H23 H33 H41 H42 H43 H46 H47 H51 }
M8 C3->G	{ H3 H6 H8 H12 H14 H15 H25 H28 H34 H36 H38 H39 H40 H44 H48 }
M9 C3->T	{ H9 H27 H31 H35 H37 H49 H50 }
M10 T4->G	{ H1 H2 H3 H4 H13 H15 H16 H18 H19 H20 H21 H22 H25 H26 H28 H41 H42 H43 H44 H46 H47 H49 H51 }
M11 T4->C	{ H5 H6 H8 H9 H27 H33 H36 H39 H45 H48 }
M12 T4->A	{ H7 H12 H14 H17 H30 H32 H34 H35 H37 H40 }
M13 A5->T	{ H1 H2 H8 H14 H17 H18 H21 H25 H27 H36 H38 H41 H42 H43 H47 H48 H51 }
M14 A5->G	{ H5 H16 H19 H22 H23 H26 H30 H31 H32 H33 H34 H35 H37 H46 }
M15 A5->C	{ H7 H9 H29 H40 H49 }
M16 G6->T	{ H1 H2 H8 H9 H14 H21 H27 H38 H39 H41 H42 H43 H45 H46 H47 }
M17 G6->C	{ H3 H5 H11 H12 H16 H19 H23 H32 H36 H48 H51 }
M18 G6->A	{ H4 H6 H7 H10 H13 H20 H22 H26 H29 H31 H34 H35 H37 H44 }
M19 C7->T	{ H1 H2 H5 H7 H21 H23 H31 H39 H41 H42 H43 H44 H46 H47 }
M20 C7->G	{ H3 H6 H8 H9 H12 H14 H15 H25 H29 H34 H35 H36 H37 H38 H45 H51 }
M21 C7->A	{ H11 H16 H19 H26 H28 H30 H33 H40 H49 H50 }
M22 G8->A	{ H3 H5 H10 H14 H17 H25 H26 H28 H38 H39 H44 H46 }
M23 G8->T	{ H6 H11 H15 H18 H19 H23 H34 H35 H37 H40 }
M24 G8->C	{ H8 H12 H30 H31 H32 H36 H45 }
M25 G9->A	{ H1 H2 H3 H14 H17 H21 H22 H29 H32 H41 H42 H43 H45 H46 H47 H51 }
M26 G9->C	{ H4 H6 H7 H9 H10 H20 H25 H26 H31 H33 H48 }
M27 G9->T	{ H8 H12 H13 H18 H23 H28 H34 H35 H36 H37 H38 H39 H44 H49 H50 }
M28 C10->T	{ H1 H2 H4 H9 H13 H20 H21 H28 H31 H33 H34 H35 H37 H38 H39 H40 H41 H42 H43 H44 H47 H48 H50 }
M29 C10->G	{ H6 H12 H17 H25 H26 H36 H45 }
M30 C10->A	{ H7 H10 H15 H18 H22 H23 H27 H30 H32 H46 }
M31 A11->C	{ H1 H2 H9 H16 H21 H22 H23 H25 H32 H38 H40 H41 H43 H47 }
M32 A11->G	{ H3 H4 H8 H12 H13 H14 H20 H27 H29 H31 H34 H35 H36 H37 H39 H44 H48 H49 H51 }
M33 A11->T	{ H5 H10 H15 H17 H19 H33 H42 H45 H50 }
M34 G12->C	{ H1 H2 H3 H12 H14 H15 H17 H18 H30 H32 H38 H41 H43 H44 H45 H46 H47 }
M35 G12->A	{ H5 H6 H8 H9 H11 H21 H23 H29 H34 H35 H37 H42 H49 }
M36 G12->T	{ H16 H19 H25 H26 }
M37 G13->T	{ H1 H2 H3 H7 H14 H19 H21 H25 H27 H34 H35 H37 H41 H42 H43 H46 H47 }
M38 G13->C	{ H4 H5 H6 H8 H10 H13 H15 H20 H22 H23 H26 H31 H33 H38 }
M39 G13->A	{ H16 H18 H28 H29 H32 H44 H50 }
M40 C14->G	{ H1 H2 H3 H4 H6 H9 H12 H13 H14 H20 H21 H25 H27 H38 H41 H42 H43 H47 H48 H51 }
M41 C14->A	{ H5 H10 H15 H16 H17 H19 H23 H36 H40 H45 }
M42 C14->T	{ H11 H22 H28 H31 H32 H33 H50 }
M43 C15->G	{ H1 H2 H3 H4 H5 H7 H8 H13 H14 H15 H17 H20 H21 H22 H29 H32 H36 H38 H39 H41 H42 H43 H45 H47 H49 }
M44 C15->A	{ H6 H9 H10 H18 H27 H44 H46 H48 }
M45 C15->T	{ H23 H25 H26 H30 H40 H51 }
M46 T16->C	{ H1 H2 H3 H4 H13 H14 H15 H17 H20 H21 H29 H32 H36 H38 H41 H42 H43 H45 H47 H49 H50 }
M47 T16->G	{ H5 H8 H10 H11 H22 H23 H25 H30 H48 H51 }
M48 T16->A	{ H7 H12 H16 H19 H26 H31 H40 H44 H46 }
M49 A17->T	{ H1 H2 H10 H12 H18 H21 H28 H29 H38 H40 H41 H42 H43 H44 H47 H50 }
M50 A17->G	{ H3 H4 H6 H9 H13 H14 H17 H25 H26 H27 H30 H31 H33 H34 H35 H36 H37 H45 }
M51 A17->C	{ H5 H8 H15 H16 H19 H22 H23 H48 H49 }
M52 A18->C	{ H1 H2 H4 H7 H10 H15 H18 H21 H26 H30 H38 H41 H42 H43 H47 H49 }
M53 A18->G	{ H3 H8 H11 H12 H14 H17 H20 H22 H28 H29 H32 H34 H35 H36 H37 H44 H45 H48 H50 H51 }
M54 A18->T	{ H5 H13 H27 H33 H40 H46 }
M55 T19->A	{ H1 H2 H6 H9 H18 H21 H23 H25 H31 H38 H41 H42 H43 H47 }
M56 T19->C	{ H3 H8 H11 H12 H14 H15 H34 H35 H37 H45 H49 }
M57 T19->G	{ H4 H7 H10 H13 H20 H22 H28 H29 H30 H33 H39 H40 H44 H46 H48 H50 }
M58 A20->G	{ H1 H2 H3 H6 H7 H11 H16 H19 H21 H23 H30 H33 H38 H40 H41 H42 H43 H44 H47 H49 }
M59 A20->C	{ H4 H9 H12 H13 H20 H22 H25 H28 H29 H31 H32 H39 H50 }
M60 A20->T	{ H26 H27 H34 H35 H36 H37 H48 H51 }
M61 C21->A	{ H1 H5 H17 H36 H38 H41 H42 H43 H46 H51 }
M62 C21->G	{ H2 H9 H10 H11 H14 H15 H18 H21 H22 H25 H26 H27 H29 H31 H32 H33 H39 H40 H44 H45 H47 H48 }
M63 C21->T	{ H3 H7 H12 H20 H23 H28 H50 }
M64 A22->G	{ H1 H3 H8 H11 H14 H15 H29 H30 H38 H44 H51 }
M65 A22->T	{ H4 H13 H18 H20 H22 H27 H41 H42 H43 H46 }
M66 A22->C	{ H5 H6 H9 H10 H17 H23 H26 H28 H36 H39 H40 H45 H50 }
M67 T23->C	{ H3 H6 H14 H18 H29 H47 H48 }
M68 T23->A	{ H4 H5 H12 H13 H16 H17 H19 H20 H28 H31 H44 H49 H50 }
M69 T23->G	{ H7 H8 H10 H11 H22 H23 H25 H27 H32 H34 H35 H36 H37 H39 H40 H45 }
M70 G24->T	{ H3 H11 H15 H40 }
M71 G24->A	{ H4 H6 H9 H13 H20 H23 H26 H34 H35 H37 H44 }
M72 G24->C	{ H5 H7 H10 H12 H14 H22 H25 H31 H32 H33 H39 }
M73 C25->A	{ H1 H2 H5 H7 H10 H12 H17 H18 H21 H23 H27 H28 H33 H35 H38 H40 H41 H42 H43 H44 H46 H47 }
M74 C25->T	{ H3 H8 H11 H14 H16 H19 H22 H29 H34 H37 }
M75 C25->G	{ H6 H9 H25 H26 H31 H32 H36 H39 H45 H48 H49 H50 H51 }
M76 A26->T	{ H5 H22 H34 H36 H37 H45 }
M77 A26->C	{ H6 H7 H9 H10 H12 H15 H16 H19 H23 H30 H31 H35 H39 H44 H46 }
M78 A26->G	{ H8 H11 H17 H25 H26 H29 H32 H33 H48 H49 }
M79 A27->C	{ H1 H2 H4 H8 H10 H13 H15 H18 H20 H21 H25 H27 H28 H29 H38 H41 H42 H43 H44 H45 H47 }
M80 A27->G	{ H5 H9 H16 H19 H23 H34 H35 H36 H37 H40 H46 H49 }
M81 A27->T	{ H6 H30 H31 H33 H48 H50 }
M82 G28->C	{ H3 H5 H14 H15 H44 H45 }
M83 G28->A	{ H4 H13 H16 H19 H20 H22 H30 H34 H35 H36 H37 H49 }
M84 G28->T	{ H6 H10 H11 H12 H29 H32 }
M85 T29->C	{ H1 H2 H9 H21 H22 H23 H38 H41 H42 H43 H47 H51 }
M86 T29->A	{ H3 H5 H7 H14 H18 H19 H27 H28 H30 H34 H35 H37 H48 H50 }
M87 T29->G	{ H6 H11 H12 H16 H17 H25 H26 H31 H32 H33 H36 H39 H40 H46 H49 }
M88 C30->T	{ H1 H2 H10 H17 H18 H21 H30 H36 H38 H41 H42 H43 H45 H47 H51 }
M89 C30->G	{ H4 H11 H13 H20 H27 H44 H46 H48 }
M90 C30->A	{ H5 H7 H8 H9 H15 H22 H23 H25 H28 H29 H32 H50 }
M91 G31->A	{ H2 H3 H8 H11 H12 H14 H21 H29 H30 H36 H44 }
M92 G31->C	{ H4 H10 H13 H20 H22 H25 H27 H28 H32 H45 H50 }
M93 G31->T	{ H6 H40 H48 H51 }
M94 A32->G	{ H1 H2 H6 H9 H10 H11 H15 H16 H19 H21 H25 H27 H28 H31 H32 H38 H39 H41 H42 H43 H45 H47 H49 H50 }
M95 A32->T	{ H3 H5 H14 H26 H44 H51 }
M96 A32->C	{ H8 H17 H23 H29 H30 H34 H35 H37 H40 H46 }
M97 A33->C	{ H1 H2 H5 H9 H18 H26 H28 H31 H38 H41 H42 H43 H46 H47 H49 H50 H51 }
M98 A33->G	{ H3 H6 H7 H8 H10 H12 H14 H15 H21 H23 H25 H27 H32 H36 H40 H44 H45 }
M99 A33->T	{ H11 H17 H22 H34 H35 H37 H39 }
M100 C34->G	{ H1 H2 H4 H5 H6 H10 H11 H13 H18 H19 H20 H21 H22 H23 H25 H26 H31 H32 H34 H35 H37 H38 H41 H42 H43 H45 H47 H51 }
M101 C34->T	{ H9 H12 H17 H28 H30 H39 H50 }
M102 C34->A	{ H16 H49 }
M103 G35->A	{ H3 H5 H14 H16 H26 H29 H32 H40 H44 H45 }
M104 G35->T	{ H4 H6 H7 H9 H13 H15 H20 H25 H31 }
M105 G35->C	{ H11 H12 H22 H36 H39 }
M106 G36->T	{ H1 H7 H8 H10 H11 H19 H23 H29 H38 H39 H45 }
M107 G36->C	{ H2 H4 H13 H16 H17 H18 H20 H21 H30 H33 H34 H35 H37 H41 H43 H46 H47 H48 }
M108 G36->A	{ H3 H9 H14 H15 H22 H42 H49 }
M109 T37->A	{ H1 H2 H8 H9 H12 H17 H21 H22 H25 H27 H30 H36 H38 H41 H42 H43 H46 }
M110 T37->G	{ H3 H4 H5 H6 H7 H10 H13 H14 H16 H20 H29 H34 H35 H37 H40 H45 H47 H48 }
M111 T37->C	{ H15 H18 H23 H26 H28 H31 H32 H44 H49 H50 }
M112 G38->T	{ H3 H8 H9 H13 H14 H32 H39 H41 H42 H47 H48 H51 }
M113 G38->A	{ H4 H6 H10 H12 H16 H20 H30 H44 }
M114 G38->C	{ H7 H15 H17 H23 H27 H29 H31 H40 H45 H46 }
M115 G39->C	{ H3 H11 H12 H14 H16 H17 H34 H35 H37 H45 }
M116 G39->T	{ H6 H7 H15 H18 H22 H23 H25 H31 H32 H33 }
M117 G39->A	{ H8 H9 H29 H39 H44 H46 }
M118 A40->C	{ H1 H2 H4 H7 H8 H9 H10 H20 H21 H22 H26 H28 H38 H41 H42 H43 H44 H47 H50 }
M119 A40->G	{ H3 H12 H13 H14 H18 H19 H27 H32 H36 H40 H45 H48 H49 }
M120 A40->T	{ H6 H15 H17 H23 H30 H33 }
M121 C41->T	{ H2 H7 H17 H37 H40 H41 H42 H43 H47 H49 }
M122 C41->A	{ H3 H5 H6 H8 H9 H12 H14 H19 H25 H28 H31 H36 H51 }
M123 C41->G	{ H4 H10 H13 H15 H20 H22 H26 H27 H29 H33 H34 H35 H39 H44 H45 H46 H48 H50 }
M124 T42->A	{ H3 H5 H8 H22 H33 H48 }
M125 T42->G	{ H4 H6 H10 H13 H14 H19 H23 H26 H30 H34 H35 H37 H49 H51 }
M126 T42->C	{ H20 H25 H31 H36 H44 H45 H46 }
M127 A43->C	{ H3 H5 H10 H11 H13 H14 H19 H20 H29 H32 H34 H35 H37 H39 H44 H48 H51 }
M128 A43->T	{ H6 H7 H8 H15 H18 H21 H40 H41 H42 }
M129 A43->G	{ H9 H12 H17 H23 H27 H28 H33 H36 H45 H46 H50 }
M130 C44->A	{ H1 H2 H13 H15 H16 H21 H27 H38 H41 H42 H43 H45 H47 }
M131 C44->G	{ H3 H4 H5 H6 H7 H10 H14 H18 H23 H29 H30 H44 H46 H48 H49 }
M132 C44->T	{ H19 H33 H35 H39 H51 }
M133 T45->C	{ H1 H2 H15 H16 H18 H20 H28 H30 H38 H41 H42 H43 H44 H47 H48 }
M134 T45->G	{ H3 H6 H7 H10 H13 H14 H22 H25 H26 H27 H36 H39 H45 H51 }
M135 T45->A	{ H4 H5 H9 H21 H23 H29 H31 H33 }
M136 T46->A	{ H1 H2 H9 H10 H16 H18 H29 H33 H34 H35 H38 H41 H42 H43 H47 H49 H51 }
M137 T46->C	{ H4 H5 H6 H13 H21 H45 }
M138 T46->G	{ H7 H8 H11 H15 H17 H19 H20 H22 H26 H30 H36 H39 H44 H46 H48 }
M139 T47->C	{ H1 H2 H8 H10 H18 H19 H20 H29 H33 H38 H41 H42 H43 H47 H48 H51 }
M140 T47->G	{ H3 H6 H9 H22 H23 H25 H26 H30 H31 H32 H36 H45 H46 }
M141 T47->A	{ H5 H11 H13 H14 H15 H16 H17 H21 H27 H28 H34 H35 H37 H40 H49 H50 }
M142 C48->A	{ H1 H2 H3 H6 H14 H20 H27 H28 H32 H33 H38 H40 H41 H42 H43 H46 H47 H50 }
M143 C48->T	{ H4 H5 H9 H11 H16 H19 H26 H51 }
M144 C48->G	{ H7 H10 H13 H18 H22 H25 H29 H30 H39 H44 H45 }
M145 G49->T	{ H1 H2 H5 H8 H15 H28 H30 H32 H36 H38 H39 H41 H42 H43 H47 H51 }
M146 G49->A	{ H3 H4 H6 H7 H20 H21 H22 H31 H34 H35 H37 }
M147 G49->C	{ H9 H14 H16 H19 H23 H27 H33 H45 H48 H50 }
M148 G50->C	{ H3 H6 H7 H11 H13 H16 H19 H25 H34 H35 H36 H37 H46 H49 }
M149 G50->T	{ H4 H8 H15 H18 H21 H22 H30 H32 H39 H40 H48 }
M150 G50->A	{ H12 H14 H17 H26 H27 H28 H29 H31 H51 }
M151 G51->C	{ H1 H2 H3 H11 H15 H18 H27 H28 H32 H38 H40 H41 H42 H43 H47 H48 H50 H51 }
M152 G51->A	{ H5 H9 H25 H29 H34 H35 H36 H37 H46 }
M153 G51->T	{ H10 H13 H16 H19 H22 H30 H33 H39 }
M154 T52->A	{ H1 H2 H4 H5 H7 H13 H15 H25 H28 H29 H32 H38 H39 H41 H42 H43 H45 H47 H48 H50 }
M155 T52->G	{ H6 H9 H10 H14 H19 H20 H27 H33 H44 }
M156 T52->C	{ H12 H17 H21 H23 H30 H51 }
M157 A53->G	{ H3 H4 H6 H7 H9 H17 H18 H20 H23 H29 H32 H34 H35 H37 H40 H46 H49 }
M158 A53->C	{ H13 H15 H16 H25 H31 H36 H45 }
M159 A53->T	{ H27 H28 H48 H50 H51 }
M160 G54->C	{ H3 H8 H15 H19 H25 H30 H32 H34 H35 H37 H48 }
M161 G54->T	{ H6 H7 H12 H13 H44 H46 }
M162 G54->A	{ H18 H20 H21 H23 H26 H36 H39 H40 H51 }
M163 T55->A	{ H4 H12 H13 H22 H31 H34 H35 H37 }
M164 T55->C	{ H5 H11 H15 H17 H28 H29 H30 H33 H39 H48 H50 }
M165 T55->G	{ H6 H7 H9 H14 H16 H20 H21 H23 H27 H32 H44 H45 H46 H49 H51 }
M166 T56->C	{ H1 H2 H13 H15 H20 H29 H38 H39 H41 H42 H43 H47 }
M167 T56->G	{ H4 H7 H8 H9 H11 H12 H16 H17 H22 H26 H27 H32 H36 H40 H45 H46 }
M168 T56->A	{ H6 H10 H14 H25 H28 H31 H33 H34 H35 H37 H44 H48 H49 H50 }
M169 G57->C	{ H3 H7 H9 H13 H21 H25 H26 H27 H29 H31 H32 H39 }
M170 G57->T	{ H4 H5 H12 H16 H19 H30 H40 H45 H46 H48 }
M171 G57->A	{ H10 H14 H15 H18 H28 H33 H44 H49 H50 }
M172 A58->G	{ H3 H5 H7 H8 H12 H15 H16 H18 H20 H21 H23 H28 H31 H32 H39 H40 H44 H45 H48 H50 H51 }
M173 A58->T	{ H6 H13 H34 H35 H37 H46 }
M174 A58->C	{ H10 H11 H25 H30 H33 H49 }
M175 G59->A	{ H1 H4 H6 H10 H21 H27 H36 H38 H39 H40 H41 H42 H45 H47 }
M176 G59->C	{ H5 H16 H17 H20 H23 H33 H34 H35 H37 H48 H51 }
M177 G59->T	{ H13 H15 H18 H25 H26 H28 H46 H50 }
M178 A60->C	{ H1 H9 H10 H12 H13 H14 H15 H22 H27 H28 H29 H38 H41 H42 H43 H47 H50 }
M179 A60->G	{ H2 H11 H16 H17 H18 H21 H23 H25 H30 H34 H35 H36 H37 H39 H45 H51 }
M180 A60->T	{ H3 H4 H5 H8 H19 H31 H33 H44 H49 }
M181 G61->C	{ H4 H6 H7 H27 H32 }
M182 G61->T	{ H5 H14 H16 H22 H25 H29 H44 H45 }
M183 G61->A	{ H8 H9 H11 H15 H23 H31 H34 H35 H36 H37 H40 H46 H48 H49 }
M184 T62->G	{ H1 H2 H3 H4 H7 H13 H17 H19 H21 H25 H26 H32 H34 H35 H38 H40 H41 H43 H47 H48 }
M185 T62->A	{ H6 H9 H20 H23 H28 H31 H37 H42 H45 H50 H51 }
M186 T62->C	{ H11 H12 H18 H33 H39 H49 }
M187 G63->T	{ H1 H2 H5 H9 H17 H39 H42 H43 H44 H46 H47 }
M188 G63->C	{ H6 H19 H20 H23 H31 H33 H34 H35 H36 H37 H38 H40 H41 H49 H51 }
M189 G63->A	{ H8 H12 H16 H25 H26 H28 H45 H48 H50 }
M190 G64->A	{ H1 H2 H4 H5 H15 H16 H18 H26 H30 H31 H38 H41 H43 }
M191 G64->C	{ H12 H14 H22 H27 H28 H29 H32 H33 H39 H40 H44 H46 H47 H50 }
M192 G64->T	{ H13 H21 H45 H48 H49 }
M193 C65->G	{ H1 H3 H10 H11 H12 H20 H23 H28 H31 H34 H37 H38 H41 H44 H45 H46 H50 H51 }
M194 C65->A	{ H2 H4 H5 H13 H15 H17 H18 H19 H21 H25 H30 H39 H42 H43 }
M195 C65->T	{ H6 H7 H9 H14 H16 H22 H26 H29 H49 }
M196 G66->C	{ H1 H2 H8 H9 H18 H25 H26 H34 H35 H38 H40 H41 H43 H45 }
M197 G66->A	{ H3 H10 H19 H28 H39 H42 H46 H47 H50 }
M198 G66->T	{ H4 H5 H11 H14 H15 H22 H27 H32 H33 H36 H37 H49 }
M199 C67->A	{ H1 H2 H4 H7 H9 H10 H34 H37 H38 H41 H42 H43 H44 H47 }
M200 C67->T	{ H3 H8 H13 H14 H17 H20 H23 H26 H46 H49 H50 H51 }
M201 C67->G	{ H5 H6 H11 H12 H16 H18 H25 H27 H28 H29 H32 H33 H36 }
M202 A68->C	{ H1 H3 H9 H10 H14 H31 H38 H41 H42 }
M203 A68->G	{ H2 H5 H6 H7 H16 H18 H19 H20 H23 H25 H26 H29 H34 H36 H40 H43 H46 H49 H50 H51 }
M204 A68->T	{ H8 H12 H22 H27 H30 H35 H39 H44 H45 H47 H48 }
M205 C69->A	{ H1 H3 H17 H20 H23 H27 H30 H38 H45 H50 H51 }
M206 C69->G	{ H2 H4 H5 H10 H11 H12 H13 H18 H19 H21 H25 H32 H40 H41 H43 H47 }
M207 C69->T	{ H6 H7 H8 H14 H29 H35 H36 H39 H44 }
M208 G70->T	{ H4 H10 H11 H13 H14 H17 H18 H31 H32 H33 H35 H36 H42 H47 H49 H50 }
M209 G70->C	{ H5 H12 H26 H28 H39 H40 }
M210 G70->A	{ H7 H8 H15 H27 H29 H37 H46 }
M211 G71->A	{ H1 H6 H7 H10 H11 H21 H22 H25 H32 H36 H42 H46 H49 }
M212 G71->T	{ H3 H4 H14 H16 H19 H20 H23 H28 H31 H35 H40 H44 H47 H48 H51 }
M213 G71->C	{ H15 H26 H29 H30 H33 H50 }
M214 G72->A	{ H2 H8 H11 H18 H20 H22 H23 H27 H32 H36 H38 H44 H45 H51 }
M215 G72->T	{ H4 H5 H6 H7 H12 H21 H25 H28 H29 H33 H47 H48 }
M216 G72->C	{ H9 H10 H13 H15 H16 H17 H31 H35 H40 H46 H49 H50 }
M217 T73->G	{ H1 H2 H3 H7 H9 H15 H16 H18 H22 H26 H30 H31 H33 H35 H38 H39 H46 H47 H49 }
M218 T73->C	{ H5 H6 H10 H11 H14 H27 H28 H29 H36 H42 H50 }
M219 T73->A	{ H8 H12 H19 H20 H21 H23 H25 H34 H40 H41 H44 H45 H48 H51 }
M220 G74->A	{ H1 H4 H8 H9 H11 H12 H16 H21 H22 H25 H34 H38 H40 H44 H47 H48 H50 }
M221 G74->C	{ H2 H3 H10 H20 H30 H36 H37 H46 H51 }
M222 G74->T	{ H6 H7 H14 H15 H17 H18 H23 H26 H27 H39 H42 H45 }
M223 C75->G	{ H1 H3 H4 H6 H13 H14 H15 H16 H17 H20 H23 H27 H28 H30 H31 H33 H38 H46 H50 H51 }
M224 C75->T	{ H2 H8 H10 H19 H22 H36 H37 H42 }
M225 C75->A	{ H5 H9 H18 H21 H26 H29 H34 H35 H49 }
M226 G76->C	{ H1 H4 H5 H6 H9 H13 H16 H20 H22 H23 H32 H38 H40 H44 H50 H51 }
M227 G76->T	{ H2 H7 H10 H25 H37 H41 H43 H45 H48 }
M228 G76->A	{ H3 H14 H18 H19 H33 H46 H47 H49 }
M229 T77->G	{ H2 H4 H7 H9 H13 H16 H17 H20 H27 H35 H40 H45 H51 }
M230 T77->A	{ H3 H8 H19 H23 H30 H36 H46 }
M231 T77->C	{ H5 H6 H10 H12 H14 H18 H21 H22 H25 H31 H37 H39 H42 H44 H47 }
M232 A78->T	{ H1 H10 H19 H20 H21 H23 H38 H42 H47 H50 H51 }
M233 A78->C	{ H2 H3 H6 H22 H25 H28 H30 H44 H45 }
M234 A78->G	{ H4 H5 H7 H9 H12 H14 H16 H26 H29 H31 H35 H37 H40 H41 H43 H46 H48 }
M235 A79->G	{ H1 H3 H5 H7 H8 H9 H11 H20 H25 H26 H29 H30 H32 H34 H36 H37 H38 H40 H47 H50 H51 }
M236 A79->T	{ H2 H6 H12 H21 H27 H28 H44 }
M237 A79->C	{ H4 H10 H13 H16 H18 H23 H31 H39 H41 H43 H45 }
M238 C80->G	{ H3 H4 H6 H11 H12 H14 H16 H18 H20 H21 H22 H23 H25 H26 H30 H32 H33 H35 H36 H40 H42 }
M239 C80->A	{ H7 H8 H27 H28 H37 H43 H46 H47 H48 H51 }
M240 C80->T	{ H9 H10 H31 H39 H41 H44 H45 }
M241 G81->T	{ H1 H2 H8 H18 H22 H34 H37 H38 H44 H49 H50 }
M242 G81->C	{ H6 H11 H14 H15 H21 H33 H35 H41 H43 H46 }
M243 G81->A	{ H7 H17 H19 H27 H32 H40 H51 }
M244 C82->T	{ H2 H3 H8 H17 H19 H21 H28 H30 H34 H38 H42 H44 H47 H51 }
M245 C82->A	{ H4 H6 H7 H11 H16 H20 H23 H25 H29 H31 H32 }
M246 C82->G	{ H12 H13 H14 H15 H18 H22 H26 H33 H35 H37 H39 H40 H45 H48 H50 }
M247 G83->C	{ H1 H4 H6 H7 H13 H16 H19 H27 H31 H33 H37 H38 H41 H43 }
M248 G83->A	{ H5 H8 H11 H12 H18 H20 H23 H25 H26 H29 H39 H44 H49 }
M249 G83->T	{ H15 H21 H32 H42 H45 H46 H51 }
M250 T84->C	{ H2 H5 H11 H14 H15 H17 H22 H23 H29 H32 H34 H35 H43 H48 }
M251 T84->A	{ H3 H8 H12 H13 H25 H30 H39 H45 H51 }
M252 T84->G	{ H4 H10 H16 H18 H19 H28 H31 H40 H42 H49 H50 }
M253 A85->T	{ H1 H2 H12 H18 H32 H34 H40 H47 }
M254 A85->G	{ H3 H4 H5 H7 H10 H14 H16 H19 H22 H23 H29 H30 H33 H37 H41 H43 H45 H48 H49 H50 }
M255 A85->C	{ H6 H8 H11 H15 H17 H20 H25 H27 H28 H36 H38 H44 H51 }
M256 T86->G	{ H1 H2 H4 H5 H14 H16 H22 H27 H28 H29 H31 H32 H33 H35 H41 H49 H50 }
M257 T86->C	{ H7 H12 H15 H25 H39 H40 H43 H46 H51 }
M258 T86->A	{ H8 H9 H10 H13 H18 H19 H26 H34 H37 H44 }
M259 G87->A	{ H2 H3 H14 H18 H19 H20 H22 H23 H30 H33 H35 H36 H40 H44 H47 H49 H50 }
M260 G87->T	{ H4 H10 H12 H16 H17 H21 H31 H39 H41 H42 H43 H51 }
M261 G87->C	{ H7 H8 H9 H13 H15 H26 H28 H32 H34 H37 H46 H48 }
M262 C88->G	{ H1 H4 H6 H9 H12 H13 H16 H17 H21 H25 H26 H27 H31 H37 H38 H39 H41 H43 H44 H45 H47 }
M263 C88->A	{ H3 H10 H28 H30 H33 H42 H49 H51 }
M264 C88->T	{ H5 H7 H29 H34 H40 H46 H50 }
M265 A89->T	{ H1 H26 H32 H34 H40 H50 }
M266 A89->G	{ H2 H5 H6 H7 H10 H13 H14 H19 H22 H25 H29 H31 H35 H36 H38 H39 H41 H42 H44 H45 H47 H48 }
M267 A89->C	{ H3 H8 H9 H11 H12 H15 H18 H20 H21 H23 H28 H30 H51 }
M268 A90->G	{ H1 H4 H9 H13 H14 H16 H17 H22 H25 H26 H28 H32 H35 H36 H37 H39 H40 H45 H47 }
M269 A90->C	{ H5 H8 H12 H20 H23 H31 H33 H41 H43 H46 H49 H51 }
M270 A90->T	{ H10 H11 H15 H18 H19 H21 H34 H38 H42 H48 }
M271 C91->G	{ H1 H5 H11 H14 H17 H18 H21 H22 H26 H28 H29 H31 H32 H33 H35 H38 H39 H40 H41 H42 H43 H45 H50 }
M272 C91->T	{ H4 H6 H7 H9 H13 H16 H34 H37 H46 H49 }
M273 C91->A	{ H8 H15 H19 H20 H23 H27 H36 H44 H47 H48 }
M274 C92->G	{ H3 H7 H13 H20 H23 H26 H28 H30 H33 H34 H37 H38 H42 H44 }
M275 C92->A	{ H4 H6 H9 H15 H16 H21 H39 H40 H41 H43 H45 H47 }
M276 C92->T	{ H5 H8 H11 H12 H14 H17 H22 H25 H29 H32 H35 H48 H49 H50 H51 }
M277 T93->G	{ H1 H2 H7 H14 H15 H17 H22 H26 H35 H37 H41 H43 H49 H50 }
M278 T93->A	{ H4 H5 H6 H8 H11 H13 H16 H25 H28 H29 H31 H32 H39 H40 H44 H47 H48 H51 }
M279 T93->C	{ H10 H18 H19 H20 H21 H27 H33 H34 H38 H42 }
M280 A94->G	{ H2 H3 H6 H9 H12 H13 H15 H17 H19 H21 H27 H28 H32 H33 H38 H42 H50 H51 }
M281 A94->C	{ H4 H18 H23 H31 H34 H36 H37 H39 H43 H47 H48 }
M282 A94->T	{ H10 H16 H20 H41 H46 H49 }
M283 C95->G	{ H1 H3 H4 H7 H10 H11 H12 H14 H16 H17 H22 H23 H27 H30 H31 H34 H35 H37 H41 H43 H46 H48 H49 H51 }
M284 C95->T	{ H8 H13 H15 H18 H25 H32 H33 H39 }
M285 C95->A	{ H21 H26 H38 H42 H44 H45 }
M286 C96->T	{ H1 H14 H15 H20 H22 H23 H35 H39 H40 H47 }
M287 C96->G	{ H2 H3 H5 H7 H10 H12 H17 H19 H27 H28 H30 H31 H32 H34 H38 H41 H43 H50 H51 }
M288 C96->A	{ H8 H9 H11 H13 H25 H26 H29 H37 H42 H44 H46 }
M289 T97->G	{ H1 H4 H7 H17 H19 H23 H27 H31 H32 H39 H40 H47 }
M290 T97->C	{ H2 H3 H5 H11 H16 H18 H21 H25 H26 H29 H30 H34 H41 H42 H43 H46 H48 }
M291 T97->A	{ H9 H10 H13 H14 H15 H20 H22 H35 H37 H50 H51 }
M292 T98->G	{ H1 H5 H6 H7 H15 H21 H23 H29 H32 H34 H38 H40 H41 H42 H43 H44 H47 H51 }
M293 T98->A	{ H2 H3 H8 H10 H14 H17 H18 H19 H22 H28 H30 H33 H35 H39 H46 H49 H50 }
M294 T98->C	{ H9 H13 H20 H25 H27 H37 H45 H48 }
M295 G99->C	{ H1 H2 H8 H9 H12 H17 H18 H22 H26 H35 H50 }
M296 G99->A	{ H3 H10 H13 H15 H16 H28 H30 H33 H34 H36 H41 H44 H49 }
M297 G99->T	{ H5 H14 H27 H29 H46 H48 }
M298 T100->G	{ H1 H2 H6 H11 H12 H14 H16 H20 H22 H23 H25 H29 H32 H34 H35 H37 H42 H45 H50 H51 }
M299 T100->C	{ H3 H10 H13 H15 H21 H28 H30 H38 H44 H46 H47 }
M300 T100->A	{ H4 H5 H7 H8 H17 H26 H27 H31 H36 H40 H41 H43 }
List of equivalent marker groups
G1	1	M100	{ H1 H2 H4 H5 H6 H10 H11 H13 H18 H19 H20 H21 H22 H23 H25 H26 H31 H32 H34 H35 H37 H38 H41 H42 H43 H45 H47 H51 }
G2	1	M43	{ H1 H2 H3 H4 H5 H7 H8 H13 H14 H15 H17 H20 H21 H22 H29 H32 H36 H38 H39 H41 H42 H43 H45 H47 H49 }
G3	1	M94	{ H1 H2 H6 H9 H10 H11 H15 H16 H19 H21 H25 H27 H28 H31 H32 H38 H39 H41 H42 H43 H45 H47 H49 H50 }
G4	1	M283	{ H1 H3 H4 H7 H10 H11 H12 H14 H16 H17 H22 H23 H27 H30 H31 H34 H35 H37 H41 H43 H46 H48 H49 H51 }
G5	1	M10	{ H1 H2 H3 H4 H13 H15 H16 H18 H19 H20 H21 H22 H25 H26 H28 H41 H42 H43 H44 H46 H47 H49 H51 }
G6	1	M271	{ H1 H5 H11 H14 H17 H18 H21 H22 H26 H28 H29 H31 H32 H33 H35 H38 H39 H40 H41 H42 H43 H45 H50 }
G7	1	M28	{ H1 H2 H4 H9 H13 H20 H21 H28 H31 H33 H34 H35 H37 H38 H39 H40 H41 H42 H43 H44 H47 H48 H50 }
G8	1	M266	{ H2 H5 H6 H7 H10 H13 H14 H19 H22 H25 H29 H31 H35 H36 H38 H39 H41 H42 H44 H45 H47 H48 }
G9	1	M62	{ H2 H9 H10 H11 H14 H15 H18 H21 H22 H25 H26 H27 H29 H31 H32 H33 H39 H40 H44 H45 H47 H48 }
G10	1	M73	{ H1 H2 H5 H7 H10 H12 H17 H18 H21 H23 H27 H28 H33 H35 H38 H40 H41 H42 H43 H44 H46 H47 }
G11	1	M235	{ H1 H3 H5 H7 H8 H9 H11 H20 H25 H26 H29 H30 H32 H34 H36 H37 H38 H40 H47 H50 H51 }
G12	1	M238	{ H3 H4 H6 H11 H12 H14 H16 H18 H20 H21 H22 H23 H25 H26 H30 H32 H33 H35 H36 H40 H42 }
G13	1	M262	{ H1 H4 H6 H9 H12 H13 H16 H17 H21 H25 H26 H27 H31 H37 H38 H39 H41 H43 H44 H45 H47 }
G14	1	M46	{ H1 H2 H3 H4 H13 H14 H15 H17 H20 H21 H29 H32 H36 H38 H41 H42 H43 H45 H47 H49 H50 }
G15	1	M79	{ H1 H2 H4 H8 H10 H13 H15 H18 H20 H21 H25 H27 H28 H29 H38 H41 H42 H43 H44 H45 H47 }
G16	1	M172	{ H3 H5 H7 H8 H12 H15 H16 H18 H20 H21 H23 H28 H31 H32 H39 H40 H44 H45 H48 H50 H51 }
G17	1	M223	{ H1 H3 H4 H6 H13 H14 H15 H16 H17 H20 H23 H27 H28 H30 H31 H33 H38 H46 H50 H51 }
G18	1	M40	{ H1 H2 H3 H4 H6 H9 H12 H13 H14 H20 H21 H25 H27 H38 H41 H42 H43 H47 H48 H51 }
G19	1	M53	{ H3 H8 H11 H12 H14 H17 H20 H22 H28 H29 H32 H34 H35 H36 H37 H44 H45 H48 H50 H51 }
G20	1	M254	{ H3 H4 H5 H7 H10 H14 H16 H19 H22 H23 H29 H30 H33 H37 H41 H43 H45 H48 H49 H50 }
G21	1	M154	{ H1 H2 H4 H5 H7 H13 H15 H25 H28 H29 H32 H38 H39 H41 H42 H43 H45 H47 H48 H50 }
G22	1	M58	{ H1 H2 H3 H6 H7 H11 H16 H19 H21 H23 H30 H33 H38 H40 H41 H42 H43 H44 H47 H49 }
G23	1	M184	{ H1 H2 H3 H4 H7 H13 H17 H19 H21 H25 H26 H32 H34 H35 H38 H40 H41 H43 H47 H48 }
G24	1	M203	{ H2 H5 H6 H7 H16 H18 H19 H20 H23 H25 H26 H29 H34 H36 H40 H43 H46 H49 H50 H51 }
G25	1	M298	{ H1 H2 H6 H11 H12 H14 H16 H20 H22 H23 H25 H29 H32 H34 H35 H37 H42 H45 H50 H51 }
G26	1	M268	{ H1 H4 H9 H13 H14 H16 H17 H22 H25 H26 H28 H32 H35 H36 H37 H39 H40 H45 H47 }
G27	1	M32	{ H3 H4 H8 H12 H13 H14 H20 H27 H29 H31 H34 H35 H36 H37 H39 H44 H48 H49 H51 }
G28	1	M118	{ H1 H2 H4 H7 H8 H9 H10 H20 H21 H22 H26 H28 H38 H41 H42 H43 H44 H47 H50 }
G29	1	M287	{ H2 H3 H5 H7 H10 H12 H17 H19 H27 H28 H30 H31 H32 H34 H38 H41 H43 H50 H51 }
G30	1	M217	{ H1 H2 H3 H7 H9 H15 H16 H18 H22 H26 H30 H31 H33 H35 H38 H39 H46 H47 H49 }
G31	1	M193	{ H1 H3 H10 H11 H12 H20 H23 H28 H31 H34 H37 H38 H41 H44 H45 H46 H50 H51 }
G32	1	M123	{ H4 H10 H13 H15 H20 H22 H26 H27 H29 H33 H34 H35 H39 H44 H45 H46 H48 H50 }
G33	1	M142	{ H1 H2 H3 H6 H14 H20 H27 H28 H32 H33 H38 H40 H41 H42 H43 H46 H47 H50 }
G34	1	M151	{ H1 H2 H3 H11 H15 H18 H27 H28 H32 H38 H40 H41 H42 H43 H47 H48 H50 H51 }
G35	1	M278	{ H4 H5 H6 H8 H11 H13 H16 H25 H28 H29 H31 H32 H39 H40 H44 H47 H48 H51 }
G36	1	M280	{ H2 H3 H6 H9 H12 H13 H15 H17 H19 H21 H27 H28 H32 H33 H38 H42 H50 H51 }
G37	1	M107	{ H2 H4 H13 H16 H17 H18 H20 H21 H30 H33 H34 H35 H37 H41 H43 H46 H47 H48 }
G38	1	M110	{ H3 H4 H5 H6 H7 H10 H13 H14 H16 H20 H29 H34 H35 H37 H40 H45 H47 H48 }
G39	1	M292	{ H1 H5 H6 H7 H15 H21 H23 H29 H32 H34 H38 H40 H41 H42 H43 H44 H47 H51 }
G40	1	M50	{ H3 H4 H6 H9 H13 H14 H17 H25 H26 H27 H30 H31 H33 H34 H35 H36 H37 H45 }
G41	1	M234	{ H4 H5 H7 H9 H12 H14 H16 H26 H29 H31 H35 H37 H40 H41 H43 H46 H48 }
G42	1	M136	{ H1 H2 H9 H10 H16 H18 H29 H33 H34 H35 H38 H41 H42 H43 H47 H49 H51 }
G43	1	M97	{ H1 H2 H5 H9 H18 H26 H28 H31 H38 H41 H42 H43 H46 H47 H49 H50 H51 }
G44	1	M98	{ H3 H6 H7 H8 H10 H12 H14 H15 H21 H23 H25 H27 H32 H36 H40 H44 H45 }
G45	1	M256	{ H1 H2 H4 H5 H14 H16 H22 H27 H28 H29 H31 H32 H33 H35 H41 H49 H50 }
G46	1	M259	{ H2 H3 H14 H18 H19 H20 H22 H23 H30 H33 H35 H36 H40 H44 H47 H49 H50 }
G47	1	M13	{ H1 H2 H8 H14 H17 H18 H21 H25 H27 H36 H38 H41 H42 H43 H47 H48 H51 }
G48	1	M157	{ H3 H4 H6 H7 H9 H17 H18 H20 H23 H29 H32 H34 H35 H37 H40 H46 H49 }
G49	1	M2	{ H4 H5 H8 H9 H10 H16 H18 H19 H23 H25 H29 H31 H36 H44 H48 H50 H51 }
G50	1	M178	{ H1 H9 H10 H12 H13 H14 H15 H22 H27 H28 H29 H38 H41 H42 H43 H47 H50 }
G51	1	M109	{ H1 H2 H8 H9 H12 H17 H21 H22 H25 H27 H30 H36 H38 H41 H42 H43 H46 }
G52	1	M1	{ H1 H2 H6 H7 H12 H15 H20 H21 H26 H32 H33 H35 H37 H41 H42 H43 H47 }
G53	1	M34	{ H1 H2 H3 H12 H14 H15 H17 H18 H30 H32 H38 H41 H43 H44 H45 H46 H47 }
G54	1	M37	{ H1 H2 H3 H7 H14 H19 H21 H25 H27 H34 H35 H37 H41 H42 H43 H46 H47 }
G55	1	M290	{ H2 H3 H5 H11 H16 H18 H21 H25 H26 H29 H30 H34 H41 H42 H43 H46 H48 }
G56	1	M220	{ H1 H4 H8 H9 H11 H12 H16 H21 H22 H25 H34 H38 H40 H44 H47 H48 H50 }
G57	1	M293	{ H2 H3 H8 H10 H14 H17 H18 H19 H22 H28 H30 H33 H35 H39 H46 H49 H50 }
G58	1	M127	{ H3 H5 H10 H11 H13 H14 H19 H20 H29 H32 H34 H35 H37 H39 H44 H48 H51 }
G59	1	M179	{ H2 H11 H16 H17 H18 H21 H23 H25 H30 H34 H35 H36 H37 H39 H45 H51 }
G60	1	M139	{ H1 H2 H8 H10 H18 H19 H20 H29 H33 H38 H41 H42 H43 H47 H48 H51 }
G61	1	M141	{ H5 H11 H13 H14 H15 H16 H17 H21 H27 H28 H34 H35 H37 H40 H49 H50 }
G62	1	M20	{ H3 H6 H8 H9 H12 H14 H15 H25 H29 H34 H35 H36 H37 H38 H45 H51 }
G63	1	M206	{ H2 H4 H5 H10 H11 H12 H13 H18 H19 H21 H25 H32 H40 H41 H43 H47 }
G64	1	M208	{ H4 H10 H11 H13 H14 H17 H18 H31 H32 H33 H35 H36 H42 H47 H49 H50 }
G65	1	M145	{ H1 H2 H5 H8 H15 H28 H30 H32 H36 H38 H39 H41 H42 H43 H47 H51 }
G66	1	M57	{ H4 H7 H10 H13 H20 H22 H28 H29 H30 H33 H39 H40 H44 H46 H48 H50 }
G67	1	M49	{ H1 H2 H10 H12 H18 H21 H28 H29 H38 H40 H41 H42 H43 H44 H47 H50 }
G68	1	M226	{ H1 H4 H5 H6 H9 H13 H16 H20 H22 H23 H32 H38 H40 H44 H50 H51 }
G69	1	M25	{ H1 H2 H3 H14 H17 H21 H22 H29 H32 H41 H42 H43 H45 H46 H47 H51 }
G70	1	M167	{ H4 H7 H8 H9 H11 H12 H16 H17 H22 H26 H27 H32 H36 H40 H45 H46 }
G71	1	M69	{ H7 H8 H10 H11 H22 H23 H25 H27 H32 H34 H35 H36 H37 H39 H40 H45 }
G72	1	M52	{ H1 H2 H4 H7 H10 H15 H18 H21 H26 H30 H38 H41 H42 H43 H47 H49 }
G73	1	M188	{ H6 H19 H20 H23 H31 H33 H34 H35 H36 H37 H38 H40 H41 H49 H51 }
G74	1	M88	{ H1 H2 H10 H17 H18 H21 H30 H36 H38 H41 H42 H43 H45 H47 H51 }
G75	1	M4	{ H3 H4 H5 H7 H8 H9 H11 H14 H15 H17 H20 H38 H45 H46 H50 }
G76	1	M8	{ H3 H6 H8 H12 H14 H15 H25 H28 H34 H36 H38 H39 H40 H44 H48 }
G77	1	M27	{ H8 H12 H13 H18 H23 H28 H34 H35 H36 H37 H38 H39 H44 H49 H50 }
G78	1	M212	{ H3 H4 H14 H16 H19 H20 H23 H28 H31 H35 H40 H44 H47 H48 H51 }
G79	1	M131	{ H3 H4 H5 H6 H7 H10 H14 H18 H23 H29 H30 H44 H46 H48 H49 }
G80	1	M276	{ H5 H8 H11 H12 H14 H17 H22 H25 H29 H32 H35 H48 H49 H50 H51 }
G81	1	M165	{ H6 H7 H9 H14 H16 H20 H21 H23 H27 H32 H44 H45 H46 H49 H51 }
G82	1	M133	{ H1 H2 H15 H16 H18 H20 H28 H30 H38 H41 H42 H43 H44 H47 H48 }
G83	1	M77	{ H6 H7 H9 H10 H12 H15 H16 H19 H23 H30 H31 H35 H39 H44 H46 }
G84	1	M231	{ H5 H6 H10 H12 H14 H18 H21 H22 H25 H31 H37 H39 H42 H44 H47 }
G85	1	M138	{ H7 H8 H11 H15 H17 H19 H20 H22 H26 H30 H36 H39 H44 H46 H48 }
G86	1	M16	{ H1 H2 H8 H9 H14 H21 H27 H38 H39 H41 H42 H43 H45 H46 H47 }
G87	1	M87	{ H6 H11 H12 H16 H17 H25 H26 H31 H32 H33 H36 H39 H40 H46 H49 }
G88	1	M246	{ H12 H13 H14 H15 H18 H22 H26 H33 H35 H37 H39 H40 H45 H48 H50 }
G89	1	M14	{ H5 H16 H19 H22 H23 H26 H30 H31 H32 H33 H34 H35 H37 H46 }
G90	1	M183	{ H8 H9 H11 H15 H23 H31 H34 H35 H36 H37 H40 H46 H48 H49 }
G91	1	M7	{ H1 H2 H5 H11 H21 H22 H23 H33 H41 H42 H43 H46 H47 H51 }
G92	1	M244	{ H2 H3 H8 H17 H19 H21 H28 H30 H34 H38 H42 H44 H47 H51 }
G93	1	M125	{ H4 H6 H10 H13 H14 H19 H23 H26 H30 H34 H35 H37 H49 H51 }
G94	1	M247	{ H1 H4 H6 H7 H13 H16 H19 H27 H31 H33 H37 H38 H41 H43 }
G95	1	M250	{ H2 H5 H11 H14 H15 H17 H22 H23 H29 H32 H34 H35 H43 H48 }
G96	1	M191	{ H12 H14 H22 H27 H28 H29 H32 H33 H39 H40 H44 H46 H47 H50 }
G97	1	M148	{ H3 H6 H7 H11 H13 H16 H19 H25 H34 H35 H36 H37 H46 H49 }
G98	1	M194	{ H2 H4 H5 H13 H15 H17 H18 H19 H21 H25 H30 H39 H42 H43 }
G99	1	M196	{ H1 H2 H8 H9 H18 H25 H26 H34 H35 H38 H40 H41 H43 H45 }
G100	1	M199	{ H1 H2 H4 H7 H9 H10 H34 H37 H38 H41 H42 H43 H44 H47 }
G101	1	M18	{ H4 H6 H7 H10 H13 H20 H22 H26 H29 H31 H34 H35 H37 H44 }
G102	1	M38	{ H4 H5 H6 H8 H10 H13 H15 H20 H22 H23 H26 H31 H33 H38 }
G103	1	M274	{ H3 H7 H13 H20 H23 H26 H28 H30 H33 H34 H37 H38 H42 H44 }
G104	1	M19	{ H1 H2 H5 H7 H21 H23 H31 H39 H41 H42 H43 H44 H46 H47 }
G105	1	M277	{ H1 H2 H7 H14 H15 H17 H22 H26 H35 H37 H41 H43 H49 H50 }
G106	1	M134	{ H3 H6 H7 H10 H13 H14 H22 H25 H26 H27 H36 H39 H45 H51 }
G107	1	M214	{ H2 H8 H11 H18 H20 H22 H23 H27 H32 H36 H38 H44 H45 H51 }
G108	1	M55	{ H1 H2 H6 H9 H18 H21 H23 H25 H31 H38 H41 H42 H43 H47 }
G109	1	M219	{ H8 H12 H19 H20 H21 H23 H25 H34 H40 H41 H44 H45 H48 H51 }
G110	1	M168	{ H6 H10 H14 H25 H28 H31 H33 H34 H35 H37 H44 H48 H49 H50 }
G111	1	M86	{ H3 H5 H7 H14 H18 H19 H27 H28 H30 H34 H35 H37 H48 H50 }
G112	1	M175	{ H1 H4 H6 H10 H21 H27 H36 H38 H39 H40 H41 H42 H45 H47 }
G113	1	M31	{ H1 H2 H9 H16 H21 H22 H23 H25 H32 H38 H40 H41 H43 H47 }
G114	1	M59	{ H4 H9 H12 H13 H20 H22 H25 H28 H29 H31 H32 H39 H50 }
G115	1	M229	{ H2 H4 H7 H9 H13 H16 H17 H20 H27 H35 H40 H45 H51 }
G116	1	M267	{ H3 H8 H9 H11 H12 H15 H18 H20 H21 H23 H28 H30 H51 }
G117	1	M201	{ H5 H6 H11 H12 H16 H18 H25 H27 H28 H29 H32 H33 H36 }
G118	1	M119	{ H3 H12 H13 H14 H18 H19 H27 H32 H36 H40 H45 H48 H49 }
G119	1	M122	{ H3 H5 H6 H8 H9 H12 H14 H19 H25 H28 H31 H36 H51 }
G120	1	M35	{ H5 H6 H8 H9 H11 H21 H23 H29 H34 H35 H37 H42 H49 }
G121	1	M211	{ H1 H6 H7 H10 H11 H21 H22 H25 H32 H36 H42 H46 H49 }
G122	1	M75	{ H6 H9 H25 H26 H31 H32 H36 H39 H45 H48 H49 H50 H51 }
G123	1	M190	{ H1 H2 H4 H5 H15 H16 H18 H26 H30 H31 H38 H41 H43 }
G124	1	M248	{ H5 H8 H11 H12 H18 H20 H23 H25 H26 H29 H39 H44 H49 }
G125	1	M140	{ H3 H6 H9 H22 H23 H25 H26 H30 H31 H32 H36 H45 H46 }
G126	1	M66	{ H5 H6 H9 H10 H17 H23 H26 H28 H36 H39 H40 H45 H50 }
G127	1	M255	{ H6 H8 H11 H15 H17 H20 H25 H27 H28 H36 H38 H44 H51 }
G128	1	M130	{ H1 H2 H13 H15 H16 H21 H27 H38 H41 H42 H43 H45 H47 }
G129	1	M296	{ H3 H10 H13 H15 H16 H28 H30 H33 H34 H36 H41 H44 H49 }
G130	1	M68	{ H4 H5 H12 H13 H16 H17 H19 H20 H28 H31 H44 H49 H50 }
G131	1	M90	{ H5 H7 H8 H9 H15 H22 H23 H25 H28 H29 H32 H50 }
G132	1	M85	{ H1 H2 H9 H21 H22 H23 H38 H41 H42 H43 H47 H51 }
G133	1	M269	{ H5 H8 H12 H20 H23 H31 H33 H41 H43 H46 H49 H51 }
G134	1	M215	{ H4 H5 H6 H7 H12 H21 H25 H28 H29 H33 H47 H48 }
G135	1	M216	{ H9 H10 H13 H15 H16 H17 H31 H35 H40 H46 H49 H50 }
G136	1	M275	{ H4 H6 H9 H15 H16 H21 H39 H40 H41 H43 H45 H47 }
G137	1	M198	{ H4 H5 H11 H14 H15 H22 H27 H32 H33 H36 H37 H49 }
G138	1	M166	{ H1 H2 H13 H15 H20 H29 H38 H39 H41 H42 H43 H47 }
G139	1	M200	{ H3 H8 H13 H14 H17 H20 H23 H26 H46 H49 H50 H51 }
G140	1	M222	{ H6 H7 H14 H15 H17 H18 H23 H26 H27 H39 H42 H45 }
G141	1	M22	{ H3 H5 H10 H14 H17 H25 H26 H28 H38 H39 H44 H46 }
G142	1	M112	{ H3 H8 H9 H13 H14 H32 H39 H41 H42 H47 H48 H51 }
G143	1	M289	{ H1 H4 H7 H17 H19 H23 H27 H31 H32 H39 H40 H47 }
G144	1	M169	{ H3 H7 H9 H13 H21 H25 H26 H27 H29 H31 H32 H39 }
G145	1	M260	{ H4 H10 H12 H16 H17 H21 H31 H39 H41 H42 H43 H51 }
G146	1	M261	{ H7 H8 H9 H13 H15 H26 H28 H32 H34 H37 H46 H48 }
G147	1	M80	{ H5 H9 H16 H19 H23 H34 H35 H36 H37 H40 H46 H49 }
G148	1	M83	{ H4 H13 H16 H19 H20 H22 H30 H34 H35 H36 H37 H49 }
G149	1	M300	{ H4 H5 H7 H8 H17 H26 H27 H31 H36 H40 H41 H43 }
G150	1	M92	{ H4 H10 H13 H20 H22 H25 H27 H28 H32 H45 H50 }
G151	1	M185	{ H6 H9 H20 H23 H28 H31 H37 H42 H45 H50 H51 }
G152	1	M187	{ H1 H2 H5 H9 H17 H39 H42 H43 H44 H46 H47 }
G153	1	M72	{ H5 H7 H10 H12 H14 H22 H25 H31 H32 H33 H39 }
G154	1	M218	{ H5 H6 H10 H11 H14 H27 H28 H29 H36 H42 H50 }
G155	1	M64	{ H1 H3 H8 H11 H14 H15 H29 H30 H38 H44 H51 }
G156	1	M160	{ H3 H8 H15 H19 H25 H30 H32 H34 H35 H37 H48 }
G157	1	M164	{ H5 H11 H15 H17 H28 H29 H30 H33 H39 H48 H50 }
G158	1	M26	{ H4 H6 H7 H9 H10 H20 H25 H26 H31 H33 H48 }
G159	1	M56	{ H3 H8 H11 H12 H14 H15 H34 H35 H37 H45 H49 }
G160	1	M106	{ H1 H7 H8 H10 H11 H19 H23 H29 H38 H39 H45 }
G161	1	M17	{ H3 H5 H11 H12 H16 H19 H23 H32 H36 H48 H51 }
G162	1	M232	{ H1 H10 H19 H20 H21 H23 H38 H42 H47 H50 H51 }
G163	1	M129	{ H9 H12 H17 H23 H27 H28 H33 H36 H45 H46 H50 }
G164	1	M144	{ H7 H10 H13 H18 H22 H25 H29 H30 H39 H44 H45 }
G165	1	M237	{ H4 H10 H13 H16 H18 H23 H31 H39 H41 H43 H45 }
G166	1	M71	{ H4 H6 H9 H13 H20 H23 H26 H34 H35 H37 H44 }
G167	1	M281	{ H4 H18 H23 H31 H34 H36 H37 H39 H43 H47 H48 }
G168	1	M241	{ H1 H2 H8 H18 H22 H34 H37 H38 H44 H49 H50 }
G169	1	M204	{ H8 H12 H22 H27 H30 H35 H39 H44 H45 H47 H48 }
G170	1	M288	{ H8 H9 H11 H13 H25 H26 H29 H37 H42 H44 H46 }
G171	1	M245	{ H4 H6 H7 H11 H16 H20 H23 H25 H29 H31 H32 }
G172	1	M205	{ H1 H3 H17 H20 H23 H27 H30 H38 H45 H50 H51 }
G173	1	M291	{ H9 H10 H13 H14 H15 H20 H22 H35 H37 H50 H51 }
G174	1	M176	{ H5 H16 H17 H20 H23 H33 H34 H35 H37 H48 H51 }
G175	1	M146	{ H3 H4 H6 H7 H20 H21 H22 H31 H34 H35 H37 }
G176	1	M295	{ H1 H2 H8 H9 H12 H17 H18 H22 H26 H35 H50 }
G177	1	M91	{ H2 H3 H8 H11 H12 H14 H21 H29 H30 H36 H44 }
G178	1	M252	{ H4 H10 H16 H18 H19 H28 H31 H40 H42 H49 H50 }
G179	1	M299	{ H3 H10 H13 H15 H21 H28 H30 H38 H44 H46 H47 }
G180	1	M149	{ H4 H8 H15 H18 H21 H22 H30 H32 H39 H40 H48 }
G181	1	M114	{ H7 H15 H17 H23 H27 H29 H31 H40 H45 H46 }
G182	1	M115	{ H3 H11 H12 H14 H16 H17 H34 H35 H37 H45 }
G183	1	M270	{ H10 H11 H15 H18 H19 H21 H34 H38 H42 H48 }
G184	1	M116	{ H6 H7 H15 H18 H22 H23 H25 H31 H32 H33 }
G185	1	M272	{ H4 H6 H7 H9 H13 H16 H34 H37 H46 H49 }
G186	1	M273	{ H8 H15 H19 H20 H23 H27 H36 H44 H47 H48 }
G187	1	M239	{ H7 H8 H27 H28 H37 H43 H46 H47 H48 H51 }
G188	1	M21	{ H11 H16 H19 H26 H28 H30 H33 H40 H49 H50 }
G189	1	M242	{ H6 H11 H14 H15 H21 H33 H35 H41 H43 H46 }
G190	1	M41	{ H5 H10 H15 H16 H17 H19 H23 H36 H40 H45 }
G191	1	M121	{ H2 H7 H17 H37 H40 H41 H42 H43 H47 H49 }
G192	1	M279	{ H10 H18 H19 H20 H21 H27 H33 H34 H38 H42 }
G193	1	M147	{ H9 H14 H16 H19 H23 H27 H33 H45 H48 H50 }
G194	1	M78	{ H8 H11 H17 H25 H26 H29 H32 H33 H48 H49 }
G195	1	M96	{ H8 H17 H23 H29 H30 H34 H35 H37 H40 H46 }
G196	1	M286	{ H1 H14 H15 H20 H22 H23 H35 H39 H40 H47 }
G197	1	M65	{ H4 H13 H18 H20 H22 H27 H41 H42 H43 H46 }
G198	1	M12	{ H7 H12 H14 H17 H30 H32 H34 H35 H37 H40 }
G199	1	M23	{ H6 H11 H15 H18 H19 H23 H34 H35 H37 H40 }
G200	1	M103	{ H3 H5 H14 H16 H26 H29 H32 H40 H44 H45 }
G201	1	M47	{ H5 H8 H10 H11 H22 H23 H25 H30 H48 H51 }
G202	1	M258	{ H8 H9 H10 H13 H18 H19 H26 H34 H37 H44 }
G203	1	M30	{ H7 H10 H15 H18 H22 H23 H27 H30 H32 H46 }
G204	1	M11	{ H5 H6 H8 H9 H27 H33 H36 H39 H45 H48 }
G205	1	M61	{ H1 H5 H17 H36 H38 H41 H42 H43 H46 H51 }
G206	1	M111	{ H15 H18 H23 H26 H28 H31 H32 H44 H49 H50 }
G207	1	M74	{ H3 H8 H11 H14 H16 H19 H22 H29 H34 H37 }
G208	1	M170	{ H4 H5 H12 H16 H19 H30 H40 H45 H46 H48 }
G209	1	M221	{ H2 H3 H10 H20 H30 H36 H37 H46 H51 }
G210	1	M202	{ H1 H3 H9 H10 H14 H31 H38 H41 H42 }
G211	1	M128	{ H6 H7 H8 H15 H18 H21 H40 H41 H42 }
G212	1	M251	{ H3 H8 H12 H13 H25 H30 H39 H45 H51 }
G213	1	M225	{ H5 H9 H18 H21 H26 H29 H34 H35 H49 }
G214	1	M171	{ H10 H14 H15 H18 H28 H33 H44 H49 H50 }
G215	1	M227	{ H2 H7 H10 H25 H37 H41 H43 H45 H48 }
G216	1	M189	{ H8 H12 H16 H25 H26 H28 H45 H48 H50 }
G217	1	M257	{ H7 H12 H15 H25 H39 H40 H43 H46 H51 }
G218	1	M48	{ H7 H12 H16 H19 H26 H31 H40 H44 H46 }
G219	1	M207	{ H6 H7 H8 H14 H29 H35 H36 H39 H44 }
G220	1	M233	{ H2 H3 H6 H22 H25 H28 H30 H44 H45 }
G221	1	M162	{ H18 H20 H21 H23 H26 H36 H39 H40 H51 }
G222	1	M51	{ H5 H8 H15 H16 H19 H22 H23 H48 H49 }
G223	1	M150	{ H12 H14 H17 H26 H27 H28 H29 H31 H51 }
G224	1	M195	{ H6 H7 H9 H14 H16 H22 H26 H29 H49 }
G225	1	M33	{ H5 H10 H15 H17 H19 H33 H42 H45 H50 }
G226	1	M197	{ H3 H10 H19 H28 H39 H42 H46 H47 H50 }
G227	1	M180	{ H3 H4 H5 H8 H19 H31 H33 H44 H49 }
G228	1	M152	{ H5 H9 H25 H29 H34 H35 H36 H37 H46 }
G229	1	M104	{ H4 H6 H7 H9 H13 H15 H20 H25 H31 }
G230	1	M155	{ H6 H9 H10 H14 H19 H20 H27 H33 H44 }
G231	1	M89	{ H4 H11 H13 H20 H27 H44 H46 H48 }
G232	1	M113	{ H4 H6 H10 H12 H16 H20 H30 H44 }
G233	1	M284	{ H8 H13 H15 H18 H25 H32 H33 H39 }
G234	1	M182	{ H5 H14 H16 H22 H25 H29 H44 H45 }
G235	1	M44	{ H6 H9 H10 H18 H27 H44 H46 H48 }
G236	1	M253	{ H1 H2 H12 H18 H32 H34 H40 H47 }
G237	1	M135	{ H4 H5 H9 H21 H23 H29 H31 H33 }
G238	1	M143	{ H4 H5 H9 H11 H16 H19 H26 H51 }
G239	1	M224	{ H2 H8 H10 H19 H22 H36 H37 H42 }
G240	1	M163	{ H4 H12 H13 H22 H31 H34 H35 H37 }
G241	1	M6	{ H10 H12 H22 H23 H27 H33 H48 H51 }
G242	1	M294	{ H9 H13 H20 H25 H27 H37 H45 H48 }
G243	1	M60	{ H26 H27 H34 H35 H36 H37 H48 H51 }
G244	1	M228	{ H3 H14 H18 H19 H33 H46 H47 H49 }
G245	1	M177	{ H13 H15 H18 H25 H26 H28 H46 H50 }
G246	1	M153	{ H10 H13 H16 H19 H22 H30 H33 H39 }
G247	1	M263	{ H3 H10 H28 H30 H33 H42 H49 H51 }
G248	1	M63	{ H3 H7 H12 H20 H23 H28 H50 }
G249	1	M9	{ H9 H27 H31 H35 H37 H49 H50 }
G250	1	M240	{ H9 H10 H31 H39 H41 H44 H45 }
G251	1	M108	{ H3 H9 H14 H15 H22 H42 H49 }
G252	1	M210	{ H7 H8 H15 H27 H29 H37 H46 }
G253	1	M243	{ H7 H17 H19 H27 H32 H40 H51 }
G254	1	M29	{ H6 H12 H17 H25 H26 H36 H45 }
G255	1	M264	{ H5 H7 H29 H34 H40 H46 H50 }
G256	1	M39	{ H16 H18 H28 H29 H32 H44 H50 }
G257	1	M67	{ H3 H6 H14 H18 H29 H47 H48 }
G258	1	M126	{ H20 H25 H31 H36 H44 H45 H46 }
G259	1	M230	{ H3 H8 H19 H23 H30 H36 H46 }
G260	1	M249	{ H15 H21 H32 H42 H45 H46 H51 }
G261	1	M99	{ H11 H17 H22 H34 H35 H37 H39 }
G262	1	M5	{ H6 H28 H30 H31 H35 H36 H37 }
G263	1	M101	{ H9 H12 H17 H28 H30 H39 H50 }
G264	1	M24	{ H8 H12 H30 H31 H32 H36 H45 }
G265	1	M158	{ H13 H15 H16 H25 H31 H36 H45 }
G266	1	M236	{ H2 H6 H12 H21 H27 H28 H44 }
G267	1	M42	{ H11 H22 H28 H31 H32 H33 H50 }
G268	1	M81	{ H6 H30 H31 H33 H48 H50 }
G269	1	M82	{ H3 H5 H14 H15 H44 H45 }
G270	1	M117	{ H8 H9 H29 H39 H44 H46 }
G271	1	M186	{ H11 H12 H18 H33 H39 H49 }
G272	1	M282	{ H10 H16 H20 H41 H46 H49 }
G273	1	M54	{ H5 H13 H27 H33 H40 H46 }
G274	1	M84	{ H6 H10 H11 H12 H29 H32 }
G275	1	M285	{ H21 H26 H38 H42 H44 H45 }
G276	1	M156	{ H12 H17 H21 H23 H30 H51 }
G277	1	M265	{ H1 H26 H32 H34 H40 H50 }
G278	1	M120	{ H6 H15 H17 H23 H30 H33 }
G279	1	M209	{ H5 H12 H26 H28 H39 H40 }
G280	1	M173	{ H6 H13 H34 H35 H37 H46 }
G281	1	M174	{ H10 H11 H25 H30 H33 H49 }
G282	1	M3	{ H11 H22 H28 H34 H38 H45 }
G283	1	M213	{ H15 H26 H29 H30 H33 H50 }
G284	1	M45	{ H23 H25 H26 H30 H40 H51 }
G285	1	M161	{ H6 H7 H12 H13 H44 H46 }
G286	1	M95	{ H3 H5 H14 H26 H44 H51 }
G287	1	M297	{ H5 H14 H27 H29 H46 H48 }
G288	1	M124	{ H3 H5 H8 H22 H33 H48 }
G289	1	M137	{ H4 H5 H6 H13 H21 H45 }
G290	1	M76	{ H5 H22 H34 H36 H37 H45 }
G291	1	M15	{ H7 H9 H29 H40 H49 }
G292	1	M105	{ H11 H12 H22 H36 H39 }
G293	1	M159	{ H27 H28 H48 H50 H51 }
G294	1	M132	{ H19 H33 H35 H39 H51 }
G295	1	M181	{ H4 H6 H7 H27 H32 }
G296	1	M192	{ H13 H21 H45 H48 H49 }
G297	1	M93	{ H6 H40 H48 H51 }
G298	1	M36	{ H16 H19 H25 H26 }
G299	1	M70	{ H3 H11 H15 H40 }
G300	1	M102	{ H16 H49 }
Summary table of conflicts
G1	<->	G2,G3,G4,G5,G6,G7,G8,G9,G10,G11,G12,G13,G14,G15,G16,G17,G18,G19,G20,G21,G22,G23,G24,G25,G26,G27,G28,G29,G30,G31,G32,G33,G34,G35,G36,G37,G38,G39,G40,G41,G42,G43,G44,G45,G46,G47,G48,G49,G50,G51,G52,G53,G54,G55,G56,G57,G58,G59,G60,G61,G62,G63,G64,G65,G66,G67,G68,G69,G70,G71,G72,G73,G74,G75,G76,G77,G78,G79,G80,G81,G82,G83,G84,G85,G86,G87,G88,G89,G90,G91,G92,G93,G94,G95,G96,G97,G98,G99,G100,G101,G102,…
G2	<->	G1,G3,G4,G5,G6,G7,G8,G9,G10,G11,G12,G13,G14,G15,G16,G17,G18,G19,G20,G21,G22,G23,G24,G25,G26,G27,G28,G29,G30,G31,G32,G33,G34,G35,G36,G37,G38,G39,G40,G41,G42,G43,G44,G45,G46,G47,G48,G49,G50,G51,G52,G53,G54,G55,G56,G57,G58,G59,G60,G61,G62,G63,G64,G65,G66,G67,G68,G69,G70,G71,G72,G73,G74,G75,G76,G77,G78,G79,G80,G81,G82,G83,G84,G85,G86,G87,G88,G89,G90,G91,G92,G93,G94,G95,G96,G97,G98,G99,G100,G101,G102,…
G3	<->	G1,G2,G4,G5,G6,G7,G8,G9,G10,G11,G12,G13,G14,G15,G16,G17,G18,G19,G20,G21,G22,G23,G24,G25,G26,G27,G28,G29,G30,G31,G32,G33,G34,G35,G36,G37,G38,G39,G40,G41,G42,G43,G44,G45,G46,G47,G48,G49,G50,G51,G52,G53,G54,G55,G56,G57,G58,G59,G60,G61,G62,G63,G64,G65,G66,G67,G68,G69,G70,G71,G72,G73,G74,G75,G76,G77,G78,G79,G80,G81,G82,G83,G84,G85,G86,G87,G88,G89,G90,G91,G92,G93,G94,G95,G96,G97,G98,G99,G100,G101,G102,…
G4	<->	G1,G2,G3,G5,G6,G7,G8,G9,G10,G11,G12,G13,G14,G15,G16,G17,G18,G19,G20,G21,G22,G23,G24,G25,G26,G27,G28,G29,G30,G31,G32,G33,G34,G35,G36,G37,G38,G39,G40,G41,G42,G43,G44,G45,G46,G47,G48,G49,G50,G51,G52,G53,G54,G55,G56,G57,G58,G59,G60,G61,G62,G63,G64,G65,G66,G67,G68,G69,G70,G71,G72,G73,G74,G75,G76,G77,G78,G79,G80,G81,G82,G83,G84,G85,G86,G87,G88,G89,G90,G91,G92,G93,G94,G95,G96,G97,G98,G99,G100,G101,G102,…
G5	<->	G1,G2,G3,G4,G6,G7,G8,G9,G10,G11,G12,G13,G14,G15,G16,G17,G18,G19,G20,G21,G22,G23,G24,G25,G26,G27,G28,G29,G30,G31,G32,G33,G34,G35,G36,G37,G38,G39,G40,G41,G42,G43,G44,G45,G46,G47,G48,G49,G50,G51,G52,G53,G54,G55,G56,G57,G58,G59,G60,G61,G62,G63,G64,G65,G66,G67,G68,G69,G70,G71,G72,G73,G74,G75,G76,G77,G78,G79,G80,G81,G82,G83,G84,G85,G86,G87,G88,G89,G90,G91,G92,G93,G94,G95,G96,G97,G98,G99,G100,G101,G102,…
G6	<->	G1,G2,G3,G4,G5,G7,G8,G9,G10,G11,G12,G13,G14,G15,G16,G17,G18,G19,G20,G21,G22,G23,G24,G25,G26,G27,G28,G29,G30,G31,G32,G33,G34,G35,G36,G37,G38,G39,G40,G41,G42,G43,G44,G45,G46,G47,G48,G49,G50,G51,G52,G53,G54,G55,G56,G57,G58,G59,G60,G61,G62,G63,G64,G65,G66,G67,G68,G69,G70,G71,G72,G73,G74,G75,G76,G77,G78,G79,G80,G81,G82,G83,G84,G85,G86,G87,G88,G89,G90,G91,G92,G93,G94,G95,G96,G97,G98,G99,G100,G101,G102,…
G7	<->	G1,G2,G3,G4,G5,G6,G8,G9,G10,G11,G12,G13,G14,G15,G16,G17,G18,G19,G20,G21,G22,G23,G24,G25,G26,G27,G28,G29,G30,G31,G32,G33,G34,G35,G36,G37,G38,G39,G40,G41,G42,G43,G44,G45,G46,G47,G48,G49,G50,G51,G52,G53,G54,G55,G56,G57,G58,G59,G60,G61,G62,G63,G64,G65,G66,G67,G68,G69,G70,G71,G72,G73,G74,G75,G76,G77,G78,G79,G80,G81,G82,G83,G84,G85,G86,G87,G88,G89,G90,G91,G92,G93,G94,G95,G96,G97,G98,G99,G100,G101,G102,…
G8	<->	G1,G2,G3,G4,G5,G6,G7,G9,G10,G11,G12,G13,G14,G15,G16,G17,G18,G19,G20,G21,G22,G23,G24,G25,G26,G27,G28,G29,G30,G31,G32,G33,G34,G35,G36,G37,G38,G39,G40,G41,G42,G43,G44,G45,G46,G47,G48,G49,G50,G51,G52,G53,G54,G55,G56,G57,G58,G59,G60,G61,G62,G63,G64,G65,G66,G67,G68,G69,G70,G71,G72,G73,G74,G75,G76,G77,G78,G79,G80,G81,G82,G83,G84,G85,G86,G87,G88,G89,G90,G91,G92,G93,G94,G95,G96,G97,G98,G99,G100,G101,G102,…
G9	<->	G1,G2,G3,G4,G5,G6,G7,G8,G10,G11,G12,G13,G14,G15,G16,G17,G18,G19,G20,G21,G22,G23,G24,G25,G26,G27,G28,G29,G30,G31,G32,G33,G34,G35,G36,G37,G38,G39,G40,G41,G42,G43,G44,G45,G46,G47,G48,G49,G50,G51,G52,G53,G54,G55,G56,G57,G58,G59,G60,G61,G62,G63,G64,G65,G66,G67,G68,G69,G70,G71,G72,G73,G74,G75,G76,G77,G78,G79,G80,G81,G82,G83,G84,G85,G86,G87,G88,G89,G90,G91,G92,G93,G94,G95,G96,G97,G98,G99,G100,G101,G102,…
G10	<->	G1,G2,G3,G4,G5,G6,G7,G8,G9,G11,G12,G13,G14,G15,G16,G17,G18,G19,G20,G21,G22,G23,G24,G25,G26,G27,G28,G29,G30,G31,G32,G33,G34,G35,G36,G37,G38,G39,G40,G41,G42,G43,G44,G45,G46,G47,G48,G49,G50,G51,G52,G53,G54,G55,G56,G57,G58,G59,G60,G61,G62,G63,G64,G65,G66,G67,G68,G69,G70,G71,G72,G73,G74,G75,G76,G77,G78,G79,G80,G81,G82,G83,G84,G85,G86,G87,G88,G89,G90,G91,G92,G93,G94,G95,G96,G97,G98,G99,G100,G101,G102,G…
G11	<->	G1,G2,G3,G4,G5,G6,G7,G8,G9,G10,G12,G13,G14,G15,G16,G17,G18,G19,G20,G21,G22,G23,G24,G25,G26,G27,G28,G29,G30,G31,G32,G33,G34,G35,G36,G37,G38,G39,G40,G41,G42,G43,G44,G45,G46,G47,G48,G49,G50,G51,G52,G53,G54,G55,G56,G57,G58,G59,G60,G61,G62,G63,G64,G65,G66,G67,G68,G69,G70,G71,G72,G73,G74,G75,G76,G77,G78,G79,G80,G81,G82,G83,G84,G85,G86,G87,G88,G89,G90,G91,G92,G93,G94,G95,G96,G97,G98,G99,G100,G101,G102,G…
G12	<->	G1,G2,G3,G4,G5,G6,G7,G8,G9,G10,G11,G13,G14,G15,G16,G17,G18,G19,G20,G21,G22,G23,G24,G25,G26,G27,G28,G29,G30,G31,G32,G33,G34,G35,G36,G37,G38,G39,G40,G41,G42,G43,G44,G45,G46,G47,G48,G49,G50,G51,G52,G53,G54,G55,G56,G57,G58,G59,G60,G61,G62,G63,G64,G65,G66,G67,G68,G69,G70,G71,G72,G73,G74,G75,G76,G77,G78,G79,G80,G81,G82,G83,G84,G85,G86,G87,G88,G89,G90,G91,G92,G93,G94,G95,G96,G97,G98,G99,G100,G101,G102,G…
G13	<->	G1,G2,G3,G4,G5,G6,G7,G8,G9,G10,G11,G12,G14,G15,G16,G17,G18,G19,G20,G21,G22,G23,G24,G25,G26,G27,G28,G29,G30,G31,G32,G33,G34,G35,G36,G37,G38,G39,G40,G41,G42,G43,G44,G45,G46,G47,G48,G49,G50,G51,G52,G53,G54,G55,G56,G57,G58,G59,G60,G61,G62,G63,G64,G65,G66,G67,G68,G69,G70,G71,G72,G73,G74,G75,G76,G77,G78,G79,G80,G81,G82,G83,G84,G85,G86,G87,G88,G89,G90,G91,G92,G93,G94,G95,G96,G97,G98,G99,G100,G101,G102,G…
G14	<->	G1,G2,G3,G4,G5,G6,G7,G8,G9,G10,G11,G12,G13,G15,G16,G17,G18,G19,G20,G21,G22,G23,G24,G25,G26,G27,G28,G29,G30,G31,G32,G33,G34,G35,G36,G37,G38,G39,G40,G41,G42,G43,G44,G45,G46,G47,G48,G49,G50,G51,G52,G53,G54,G55,G56,G57,G58,G59,G60,G61,G62,G63,G64,G65,G66,G67,G68,G69,G70,G71,G72,G73,G74,G75,G76,G77,G78,G79,G80,G81,G82,G83,G84,G85,G86,G87,G88,G89,G90,G91,G92,G93,G94,G95,G96,G97,G98,G99,G100,G101,G102,G…
G15	<->	G1,G2,G3,G4,G5,G6,G7,G8,G9,G10,G11,G12,G13,G14,G16,G17,G18,G19,G20,G21,G22,G23,G24,G25,G26,G27,G28,G29,G30,G31,G32,G33,G34,G35,G36,G37,G38,G39,G40,G41,G42,G43,G44,G45,G46,G47,G48,G49,G50,G51,G52,G53,G54,G55,G56,G57,G58,G59,G60,G61,G62,G63,G64,G65,G66,G67,G68,G69,G70,G71,G72,G73,G74,G75,G76,G77,G78,G79,G80,G81,G82,G83,G84,G85,G86,G87,G88,G90,G91,G92,G93,G94,G95,G96,G97,G98,G99,G100,G101,G102,G103,…
G16	<->	G1,G2,G3,G4,G5,G6,G7,G8,G9,G10,G11,G12,G13,G14,G15,G17,G18,G19,G20,G21,G22,G23,G24,G25,G26,G27,G28,G29,G30,G31,G32,G33,G34,G35,G36,G37,G38,G39,G40,G41,G42,G43,G44,G45,G46,G47,G48,G49,G50,G51,G52,G53,G54,G55,G56,G57,G58,G59,G60,G61,G62,G63,G64,G65,G66,G67,G68,G69,G70,G71,G72,G73,G74,G75,G76,G77,G78,G79,G80,G81,G82,G83,G84,G85,G86,G87,G88,G89,G90,G91,G92,G93,G94,G95,G96,G97,G98,G99,G100,G101,G102,G…
G17	<->	G1,G2,G3,G4,G5,G6,G7,G8,G9,G10,G11,G12,G13,G14,G15,G16,G18,G19,G20,G21,G22,G23,G24,G25,G26,G27,G28,G29,G30,G31,G32,G33,G34,G35,G36,G37,G38,G39,G40,G41,G42,G43,G44,G45,G46,G47,G48,G49,G50,G51,G52,G53,G54,G55,G56,G57,G58,G59,G60,G61,G62,G63,G64,G65,G66,G67,G68,G69,G70,G71,G72,G73,G74,G75,G76,G77,G78,G79,G80,G81,G82,G83,G84,G85,G86,G87,G88,G89,G90,G91,G92,G93,G94,G95,G96,G97,G98,G99,G100,G101,G102,G…
G18	<->	G1,G2,G3,G4,G5,G6,G7,G8,G9,G10,G11,G12,G13,G14,G15,G16,G17,G19,G20,G21,G22,G23,G24,G25,G26,G27,G28,G29,G30,G31,G32,G33,G34,G35,G36,G37,G38,G39,G40,G41,G42,G43,G44,G45,G46,G47,G48,G49,G50,G51,G52,G53,G54,G55,G56,G57,G58,G59,G60,G61,G62,G63,G64,G65,G66,G67,G68,G69,G70,G71,G72,G73,G74,G75,G76,G77,G78,G79,G80,G81,G82,G83,G84,G85,G86,G87,G88,G90,G91,G92,G93,G94,G95,G96,G97,G98,G99,G100,G101,G102,G103,…
G19	<->	G1,G2,G3,G4,G5,G6,G7,G8,G9,G10,G11,G12,G13,G14,G15,G16,G17,G18,G20,G21,G22,G23,G24,G25,G26,G27,G28,G29,G30,G31,G32,G33,G34,G35,G36,G37,G38,G39,G40,G41,G42,G43,G44,G45,G46,G47,G48,G49,G50,G51,G52,G53,G54,G55,G56,G57,G58,G59,G60,G61,G62,G63,G64,G65,G66,G67,G68,G69,G70,G71,G73,G74,G75,G76,G77,G78,G79,G80,G81,G82,G83,G84,G85,G86,G87,G88,G89,G90,G91,G92,G93,G94,G95,G96,G97,G98,G99,G100,G101,G102,G103,…
G20	<->	G1,G2,G3,G4,G5,G6,G7,G8,G9,G10,G11,G12,G13,G14,G15,G16,G17,G18,G19,G21,G22,G23,G24,G25,G26,G27,G28,G29,G30,G31,G32,G33,G34,G35,G36,G37,G38,G39,G40,G41,G42,G43,G44,G45,G46,G47,G48,G49,G50,G51,G52,G53,G54,G55,G56,G57,G58,G59,G60,G61,G62,G63,G64,G65,G66,G67,G68,G69,G70,G71,G72,G73,G74,G75,G76,G77,G78,G79,G80,G81,G82,G83,G84,G85,G86,G87,G88,G89,G90,G91,G92,G93,G94,G95,G96,G97,G98,G99,G100,G101,G102,G…
G21	<->	G1,G2,G3,G4,G5,G6,G7,G8,G9,G10,G11,G12,G13,G14,G15,G16,G17,G18,G19,G20,G22,G23,G24,G25,G26,G27,G28,G29,G30,G31,G32,G33,G34,G35,G36,G37,G38,G39,G40,G41,G42,G43,G44,G45,G46,G47,G48,G49,G50,G51,G52,G53,G54,G55,G56,G57,G58,G59,G60,G61,G62,G63,G64,G65,G66,G67,G68,G69,G70,G71,G72,G73,G74,G75,G76,G77,G78,G79,G80,G81,G82,G83,G84,G85,G86,G87,G88,G89,G90,G91,G92,G93,G94,G95,G96,G97,G98,G99,G100,G101,G102,G…
G22	<->	G1,G2,G3,G4,G5,G6,G7,G8,G9,G10,G11,G12,G13,G14,G15,G16,G17,G18,G19,G20,G21,G23,G24,G25,G26,G27,G28,G29,G30,G31,G32,G33,G34,G35,G36,G37,G38,G39,G40,G41,G42,G43,G44,G45,G46,G47,G48,G49,G50,G51,G52,G53,G54,G55,G56,G57,G58,G59,G60,G61,G62,G63,G64,G65,G66,G67,G68,G69,G70,G71,G72,G73,G74,G75,G76,G77,G78,G79,G80,G81,G82,G83,G84,G85,G86,G87,G88,G89,G90,G91,G92,G93,G94,G95,G96,G97,G98,G99,G100,G101,G102,G…
G23	<->	G1,G2,G3,G4,G5,G6,G7,G8,G9,G10,G11,G12,G13,G14,G15,G16,G17,G18,G19,G20,G21,G22,G24,G25,G26,G27,G28,G29,G30,G31,G32,G33,G34,G35,G36,G37,G38,G39,G40,G41,G42,G43,G44,G45,G46,G47,G48,G49,G50,G51,G52,G53,G54,G55,G56,G57,G58,G59,G60,G61,G62,G63,G64,G65,G66,G67,G68,G69,G70,G71,G72,G73,G74,G75,G76,G77,G78,G79,G80,G81,G82,G83,G84,G85,G86,G87,G88,G89,G90,G91,G92,G93,G94,G95,G96,G97,G98,G99,G100,G101,G102,G…
G24	<->	G1,G2,G3,G4,G5,G6,G7,G8,G9,G10,G11,G12,G13,G14,G15,G16,G17,G18,G19,G20,G21,G22,G23,G25,G26,G27,G28,G29,G30,G31,G32,G33,G34,G35,G36,G37,G38,G39,G40,G41,G42,G43,G44,G45,G46,G47,G48,G49,G50,G51,G52,G53,G54,G55,G56,G57,G58,G59,G60,G61,G62,G63,G64,G65,G66,G67,G68,G69,G70,G71,G72,G73,G74,G75,G76,G77,G78,G79,G80,G81,G82,G83,G84,G85,G86,G87,G88,G89,G90,G91,G92,G93,G94,G95,G96,G97,G98,G99,G100,G101,G102,G…
G25	<->	G1,G2,G3,G4,G5,G6,G7,G8,G9,G10,G11,G12,G13,G14,G15,G16,G17,G18,G19,G20,G21,G22,G23,G24,G26,G27,G28,G29,G30,G31,G32,G33,G34,G35,G36,G37,G38,G39,G40,G41,G42,G43,G44,G45,G46,G47,G48,G49,G50,G51,G52,G53,G54,G55,G56,G57,G58,G59,G60,G61,G62,G63,G64,G65,G66,G67,G68,G69,G70,G71,G72,G73,G74,G75,G76,G77,G78,G79,G80,G81,G82,G83,G84,G85,G86,G87,G88,G89,G90,G91,G92,G93,G94,G95,G96,G97,G98,G99,G100,G101,G102,G…
G26	<->	G1,G2,G3,G4,G5,G6,G7,G8,G9,G10,G11,G12,G13,G14,G15,G16,G17,G18,G19,G20,G21,G22,G23,G24,G25,G27,G28,G29,G30,G31,G32,G33,G34,G35,G36,G37,G38,G39,G40,G41,G42,G43,G44,G45,G46,G47,G48,G49,G50,G51,G52,G53,G54,G55,G56,G57,G58,G59,G60,G61,G62,G63,G64,G65,G66,G67,G68,G69,G70,G71,G72,G73,G74,G75,G76,G77,G78,G79,G80,G81,G82,G83,G84,G85,G86,G87,G88,G89,G90,G91,G92,G93,G94,G95,G96,G97,G98,G99,G100,G101,G102,G…
G27	<->	G1,G2,G3,G4,G5,G6,G7,G8,G9,G10,G11,G12,G13,G14,G15,G16,G17,G18,G19,G20,G21,G22,G23,G24,G25,G26,G28,G29,G30,G31,G32,G33,G34,G35,G36,G37,G38,G39,G40,G41,G42,G43,G44,G45,G46,G47,G48,G49,G50,G51,G52,G53,G54,G55,G56,G57,G58,G59,G60,G61,G62,G63,G64,G65,G66,G67,G68,G69,G70,G71,G72,G73,G74,G75,G76,G77,G78,G79,G80,G81,G82,G83,G84,G85,G86,G87,G88,G89,G90,G91,G92,G93,G94,G95,G96,G97,G98,G99,G100,G101,G102,G…
G28	<->	G1,G2,G3,G4,G5,G6,G7,G8,G9,G10,G11,G12,G13,G14,G15,G16,G17,G18,G19,G20,G21,G22,G23,G24,G25,G26,G27,G29,G30,G31,G32,G33,G34,G35,G36,G37,G38,G39,G40,G41,G42,G43,G44,G45,G46,G47,G48,G49,G50,G51,G52,G53,G54,G55,G56,G57,G58,G59,G60,G61,G62,G63,G64,G65,G66,G67,G68,G69,G70,G71,G72,G73,G74,G75,G76,G77,G78,G79,G80,G81,G82,G83,G84,G85,G86,G87,G88,G89,G90,G91,G92,G93,G94,G95,G96,G97,G98,G99,G100,G101,G102,G…
G29	<->	G1,G2,G3,G4,G5,G6,G7,G8,G9,G10,G11,G12,G13,G14,G15,G16,G17,G18,G19,G20,G21,G22,G23,G24,G25,G26,G27,G28,G30,G31,G32,G33,G34,G35,G36,G37,G38,G39,G40,G41,G42,G43,G44,G45,G46,G47,G48,G49,G50,G51,G52,G53,G54,G55,G56,G57,G58,G59,G60,G61,G62,G63,G64,G65,G66,G67,G68,G69,G70,G71,G72,G73,G74,G75,G76,G77,G78,G79,G80,G81,G82,G83,G84,G85,G86,G87,G88,G89,G90,G91,G92,G93,G94,G95,G96,G97,G98,G99,G100,G101,G102,G…
G30	<->	G1,G2,G3,G4,G5,G6,G7,G8,G9,G10,G11,G12,G13,G14,G15,G16,G17,G18,G19,G20,G21,G22,G23,G24,G25,G26,G27,G28,G29,G31,G32,G33,G34,G35,G36,G37,G38,G39,G40,G41,G42,G43,G44,G45,G46,G47,G48,G49,G50,G51,G52,G53,G54,G55,G56,G57,G58,G59,G60,G61,G62,G63,G64,G65,G66,G67,G68,G69,G70,G71,G72,G73,G74,G75,G76,G77,G78,G79,G80,G81,G82,G83,G84,G85,G86,G87,G88,G89,G90,G91,G92,G93,G94,G95,G96,G97,G98,G99,G100,G101,G102,G…
G31	<->	G1,G2,G3,G4,G5,G6,G7,G8,G9,G10,G11,G12,G13,G14,G15,G16,G17,G18,G19,G20,G21,G22,G23,G24,G25,G26,G27,G28,G29,G30,G32,G33,G34,G35,G36,G37,G38,G39,G40,G41,G42,G43,G44,G45,G46,G47,G48,G49,G50,G51,G52,G53,G54,G55,G56,G57,G58,G59,G60,G61,G62,G63,G64,G65,G66,G67,G68,G69,G70,G71,G72,G73,G74,G75,G76,G77,G78,G79,G80,G81,G82,G83,G84,G85,G86,G87,G88,G89,G90,G91,G92,G93,G94,G95,G96,G97,G99,G100,G101,G102,G103,…
G32	<->	G1,G2,G3,G4,G5,G6,G7,G8,G9,G10,G11,G12,G13,G14,G15,G16,G17,G18,G19,G20,G21,G22,G23,G24,G25,G26,G27,G28,G29,G30,G31,G33,G34,G35,G36,G37,G38,G39,G40,G41,G42,G43,G44,G45,G46,G47,G48,G49,G50,G51,G52,G53,G54,G55,G56,G57,G58,G59,G60,G61,G62,G63,G64,G65,G66,G67,G68,G69,G70,G71,G72,G73,G74,G75,G76,G77,G78,G79,G80,G81,G82,G83,G84,G85,G86,G87,G88,G89,G90,G91,G92,G93,G94,G95,G96,G97,G98,G99,G100,G101,G102,G…
G33	<->	G1,G2,G3,G4,G5,G6,G7,G8,G9,G10,G11,G12,G13,G14,G15,G16,G17,G18,G19,G20,G21,G22,G23,G24,G25,G26,G27,G28,G29,G30,G31,G32,G34,G35,G36,G37,G38,G39,G40,G41,G42,G43,G44,G45,G46,G47,G48,G49,G50,G51,G52,G53,G54,G55,G56,G57,G58,G59,G60,G61,G62,G63,G64,G65,G66,G67,G68,G69,G70,G71,G72,G73,G74,G75,G76,G77,G78,G79,G80,G81,G82,G83,G84,G85,G86,G87,G88,G89,G90,G91,G92,G93,G94,G95,G96,G97,G98,G99,G100,G101,G102,G…
G34	<->	G1,G2,G3,G4,G5,G6,G7,G8,G9,G10,G11,G12,G13,G14,G15,G16,G17,G18,G19,G20,G21,G22,G23,G24,G25,G26,G27,G28,G29,G30,G31,G32,G33,G35,G36,G37,G38,G39,G40,G41,G42,G43,G44,G45,G46,G47,G48,G49,G50,G51,G52,G53,G54,G55,G56,G57,G58,G59,G60,G61,G62,G63,G64,G65,G66,G67,G68,G69,G70,G71,G72,G73,G74,G75,G76,G77,G78,G79,G80,G81,G82,G83,G84,G85,G86,G87,G88,G89,G90,G91,G92,G93,G94,G95,G96,G97,G98,G99,G100,G102,G103,G…
G35	<->	G1,G2,G3,G4,G5,G6,G7,G8,G9,G10,G11,G12,G13,G14,G15,G16,G17,G18,G19,G20,G21,G22,G23,G24,G25,G26,G27,G28,G29,G30,G31,G32,G33,G34,G36,G37,G38,G39,G40,G41,G42,G43,G44,G45,G46,G47,G48,G49,G50,G51,G52,G53,G54,G55,G56,G57,G58,G59,G60,G61,G62,G63,G64,G65,G66,G67,G68,G69,G70,G71,G72,G73,G74,G75,G76,G77,G78,G79,G80,G81,G82,G83,G84,G85,G86,G87,G88,G89,G90,G91,G92,G93,G94,G95,G96,G97,G98,G99,G100,G101,G102,G…
G36	<->	G1,G2,G3,G4,G5,G6,G7,G8,G9,G10,G11,G12,G13,G14,G15,G16,G17,G18,G19,G20,G21,G22,G23,G24,G25,G26,G27,G28,G29,G30,G31,G32,G33,G34,G35,G37,G38,G39,G40,G41,G42,G43,G44,G45,G46,G47,G48,G49,G50,G51,G52,G53,G54,G55,G56,G57,G58,G59,G60,G61,G62,G63,G64,G65,G66,G67,G68,G69,G70,G71,G72,G73,G74,G75,G76,G77,G78,G79,G80,G81,G82,G83,G84,G85,G86,G87,G88,G89,G90,G91,G92,G93,G94,G95,G96,G97,G98,G99,G100,G101,G102,G…
G37	<->	G1,G2,G3,G4,G5,G6,G7,G8,G9,G10,G11,G12,G13,G14,G15,G16,G17,G18,G19,G20,G21,G22,G23,G24,G25,G26,G27,G28,G29,G30,G31,G32,G33,G34,G35,G36,G38,G39,G40,G41,G42,G43,G44,G45,G46,G47,G48,G49,G50,G51,G52,G53,G54,G55,G56,G57,G58,G59,G60,G61,G62,G63,G64,G65,G66,G67,G68,G69,G70,G71,G72,G73,G74,G75,G76,G77,G78,G79,G80,G81,G82,G83,G84,G85,G86,G87,G88,G89,G90,G91,G92,G93,G94,G95,G96,G97,G98,G99,G100,G101,G102,G…
G38	<->	G1,G2,G3,G4,G5,G6,G7,G8,G9,G10,G11,G12,G13,G14,G15,G16,G17,G18,G19,G20,G21,G22,G23,G24,G25,G26,G27,G28,G29,G30,G31,G32,G33,G34,G35,G36,G37,G39,G40,G41,G42,G43,G44,G45,G46,G47,G48,G49,G50,G52,G53,G54,G55,G56,G57,G58,G59,G60,G61,G62,G63,G64,G65,G66,G67,G68,G69,G70,G71,G72,G73,G74,G75,G76,G77,G78,G79,G80,G81,G82,G83,G84,G85,G86,G87,G88,G89,G90,G91,G92,G93,G94,G95,G96,G97,G98,G99,G100,G101,G102,G103,…
G39	<->	G1,G2,G3,G4,G5,G6,G7,G8,G9,G10,G11,G12,G13,G14,G15,G16,G17,G18,G19,G20,G21,G22,G23,G24,G25,G26,G27,G28,G29,G30,G31,G32,G33,G34,G35,G36,G37,G38,G40,G41,G42,G43,G44,G45,G46,G47,G48,G49,G50,G51,G52,G53,G54,G55,G56,G58,G59,G60,G61,G62,G63,G64,G65,G66,G67,G68,G69,G70,G71,G72,G73,G74,G75,G76,G77,G78,G79,G80,G81,G82,G83,G84,G85,G86,G87,G88,G89,G90,G91,G92,G93,G94,G95,G96,G97,G98,G99,G100,G101,G102,G103,…
G40	<->	G1,G2,G3,G4,G5,G6,G7,G8,G9,G10,G11,G12,G13,G14,G15,G16,G17,G18,G19,G20,G21,G22,G23,G24,G25,G26,G27,G28,G29,G30,G31,G32,G33,G34,G35,G36,G37,G38,G39,G41,G42,G43,G44,G45,G46,G47,G48,G49,G50,G51,G52,G53,G54,G55,G56,G57,G58,G59,G60,G61,G62,G63,G64,G65,G66,G68,G69,G70,G71,G72,G73,G74,G75,G76,G77,G78,G79,G80,G81,G82,G83,G84,G85,G86,G87,G88,G89,G90,G91,G92,G93,G94,G95,G96,G97,G98,G99,G100,G101,G102,G103,…
G41	<->	G1,G2,G3,G4,G5,G6,G7,G8,G9,G10,G11,G12,G13,G14,G15,G16,G17,G18,G19,G20,G21,G22,G23,G24,G25,G26,G27,G28,G29,G30,G31,G32,G33,G34,G35,G36,G37,G38,G39,G40,G42,G43,G44,G45,G46,G47,G48,G49,G50,G51,G52,G53,G54,G55,G56,G57,G58,G59,G60,G61,G62,G63,G64,G65,G66,G67,G68,G69,G70,G71,G72,G73,G74,G75,G76,G77,G78,G79,G80,G81,G82,G83,G84,G85,G86,G87,G88,G89,G90,G91,G93,G94,G95,G96,G97,G98,G99,G100,G101,G102,G103,…
G42	<->	G1,G2,G3,G4,G5,G6,G7,G8,G9,G10,G11,G12,G13,G14,G15,G16,G17,G18,G19,G20,G21,G22,G23,G24,G25,G26,G27,G28,G29,G30,G31,G32,G33,G34,G35,G36,G37,G38,G39,G40,G41,G43,G44,G45,G46,G47,G48,G49,G50,G51,G52,G53,G54,G55,G56,G57,G58,G59,G60,G61,G62,G63,G64,G65,G66,G67,G68,G69,G70,G71,G72,G73,G74,G75,G76,G77,G78,G79,G80,G81,G82,G83,G84,G86,G87,G88,G89,G90,G91,G92,G93,G94,G95,G96,G97,G98,G99,G100,G101,G102,G103,…
G43	<->	G1,G2,G3,G4,G5,G6,G7,G8,G9,G10,G11,G12,G13,G14,G15,G16,G17,G18,G19,G20,G21,G22,G23,G24,G25,G26,G27,G28,G29,G30,G31,G32,G33,G34,G35,G36,G37,G38,G39,G40,G41,G42,G45,G46,G47,G48,G49,G50,G51,G52,G53,G54,G55,G56,G57,G58,G59,G60,G61,G62,G63,G64,G65,G66,G67,G68,G69,G70,G72,G73,G74,G75,G76,G77,G78,G79,G80,G81,G82,G83,G84,G85,G86,G87,G88,G89,G90,G91,G92,G93,G94,G95,G96,G97,G98,G99,G100,G101,G102,G103,G104…
G44	<->	G1,G2,G3,G4,G5,G6,G7,G8,G9,G10,G11,G12,G13,G14,G15,G16,G17,G18,G19,G20,G21,G22,G23,G24,G25,G26,G27,G28,G29,G30,G31,G32,G33,G34,G35,G36,G37,G38,G39,G40,G41,G42,G45,G46,G47,G48,G49,G50,G51,G52,G53,G54,G55,G56,G57,G58,G59,G60,G61,G62,G63,G64,G65,G66,G67,G68,G69,G70,G71,G72,G73,G74,G75,G76,G77,G78,G79,G80,G81,G82,G83,G84,G85,G86,G87,G88,G89,G90,G91,G92,G93,G94,G95,G96,G97,G98,G99,G100,G101,G102,G103,…
G45	<->	G1,G2,G3,G4,G5,G6,G7,G8,G9,G10,G11,G12,G13,G14,G15,G16,G17,G18,G19,G20,G21,G22,G23,G24,G25,G26,G27,G28,G29,G30,G31,G32,G33,G34,G35,G36,G37,G38,G39,G40,G41,G42,G43,G44,G46,G47,G48,G49,G50,G51,G52,G53,G54,G55,G56,G57,G58,G59,G60,G61,G62,G63,G64,G65,G66,G67,G68,G69,G70,G71,G72,G73,G74,G75,G76,G77,G78,G79,G80,G81,G82,G83,G84,G85,G86,G87,G88,G89,G90,G91,G92,G93,G94,G95,G96,G97,G98,G99,G100,G101,G102,G…
G46	<->	G1,G2,G3,G4,G5,G6,G7,G8,G9,G10,G11,G12,G13,G14,G15,G16,G17,G18,G19,G20,G21,G22,G23,G24,G25,G26,G27,G28,G29,G30,G31,G32,G33,G34,G35,G36,G37,G38,G39,G40,G41,G42,G43,G44,G45,G47,G48,G49,G50,G51,G52,G53,G54,G55,G56,G57,G58,G59,G60,G61,G62,G63,G64,G65,G66,G67,G68,G69,G70,G71,G72,G73,G74,G75,G76,G77,G78,G79,G80,G81,G82,G83,G84,G85,G86,G87,G88,G89,G90,G91,G92,G93,G94,G95,G96,G97,G98,G99,G100,G101,G102,G…
G47	<->	G1,G2,G3,G4,G5,G6,G7,G8,G9,G10,G11,G12,G13,G14,G15,G16,G17,G18,G19,G20,G21,G22,G23,G24,G25,G26,G27,G28,G29,G30,G31,G32,G33,G34,G35,G36,G37,G38,G39,G40,G41,G42,G43,G44,G45,G46,G48,G49,G50,G51,G52,G53,G54,G55,G56,G57,G58,G59,G60,G61,G62,G63,G64,G65,G66,G67,G68,G69,G70,G71,G72,G73,G74,G75,G76,G77,G78,G79,G80,G81,G82,G84,G85,G86,G87,G88,G90,G91,G92,G93,G94,G95,G96,G97,G98,G99,G100,G102,G103,G104,G105…
G48	<->	G1,G2,G3,G4,G5,G6,G7,G8,G9,G10,G11,G12,G13,G14,G15,G16,G17,G18,G19,G20,G21,G22,G23,G24,G25,G26,G27,G28,G29,G30,G31,G32,G33,G34,G35,G36,G37,G38,G39,G40,G41,G42,G43,G44,G45,G46,G47,G49,G50,G51,G52,G53,G54,G55,G56,G57,G58,G59,G60,G61,G62,G63,G64,G65,G66,G67,G68,G69,G70,G71,G72,G73,G74,G75,G76,G77,G78,G79,G80,G81,G82,G83,G84,G85,G86,G87,G88,G89,G90,G91,G92,G93,G94,G95,G96,G97,G98,G99,G100,G101,G102,G…
G49	<->	G1,G2,G3,G4,G5,G6,G7,G8,G9,G10,G11,G12,G13,G14,G15,G16,G17,G18,G19,G20,G21,G22,G23,G24,G25,G26,G27,G28,G29,G30,G31,G32,G33,G34,G35,G36,G37,G38,G39,G40,G41,G42,G43,G44,G45,G46,G47,G48,G50,G51,G53,G54,G55,G56,G57,G58,G59,G60,G61,G62,G63,G64,G65,G66,G67,G68,G69,G70,G71,G72,G73,G74,G75,G76,G77,G78,G79,G80,G81,G82,G83,G84,G85,G86,G87,G88,G89,G90,G91,G92,G93,G94,G95,G96,G97,G98,G99,G100,G101,G102,G103,…
G50	<->	G1,G2,G3,G4,G5,G6,G7,G8,G9,G10,G11,G12,G13,G14,G15,G16,G17,G18,G19,G20,G21,G22,G23,G24,G25,G26,G27,G28,G29,G30,G31,G32,G33,G34,G35,G36,G37,G38,G39,G40,G41,G42,G43,G44,G45,G46,G47,G48,G49,G51,G52,G53,G54,G55,G56,G57,G58,G60,G61,G62,G63,G64,G65,G66,G67,G68,G69,G70,G71,G72,G73,G74,G75,G76,G77,G78,G79,G80,G81,G82,G83,G84,G85,G86,G87,G88,G89,G90,G91,G92,G93,G94,G95,G96,G97,G98,G99,G100,G101,G102,G103,…
G51	<->	G1,G2,G3,G4,G5,G6,G7,G8,G9,G10,G11,G12,G13,G14,G15,G16,G17,G18,G19,G20,G21,G22,G23,G24,G25,G26,G27,G28,G29,G30,G31,G32,G33,G34,G35,G36,G37,G39,G40,G41,G42,G43,G44,G45,G46,G47,G48,G49,G50,G52,G53,G54,G55,G56,G57,G59,G60,G61,G62,G63,G64,G65,G66,G67,G68,G69,G70,G71,G72,G73,G74,G75,G76,G77,G79,G80,G81,G82,G83,G84,G85,G86,G87,G88,G89,G90,G91,G92,G93,G94,G95,G96,G97,G98,G99,G100,G101,G102,G103,G104,G10…
G52	<->	G1,G2,G3,G4,G5,G6,G7,G8,G9,G10,G11,G12,G13,G14,G15,G16,G17,G18,G19,G20,G21,G22,G23,G24,G25,G26,G27,G28,G29,G30,G31,G32,G33,G34,G35,G36,G37,G38,G39,G40,G41,G42,G43,G44,G45,G46,G47,G48,G50,G51,G53,G54,G55,G56,G57,G58,G59,G60,G61,G62,G63,G64,G65,G66,G67,G68,G69,G70,G71,G72,G73,G74,G75,G76,G77,G78,G79,G80,G81,G82,G83,G84,G85,G86,G87,G88,G89,G90,G91,G92,G93,G94,G95,G96,G97,G98,G99,G100,G101,G102,G103,…
G53	<->	G1,G2,G3,G4,G5,G6,G7,G8,G9,G10,G11,G12,G13,G14,G15,G16,G17,G18,G19,G20,G21,G22,G23,G24,G25,G26,G27,G28,G29,G30,G31,G32,G33,G34,G35,G36,G37,G38,G39,G40,G41,G42,G43,G44,G45,G46,G47,G48,G49,G50,G51,G52,G54,G55,G56,G57,G58,G59,G60,G61,G62,G63,G64,G65,G66,G67,G68,G69,G70,G71,G72,G73,G74,G75,G76,G77,G78,G79,G80,G81,G82,G83,G84,G85,G86,G87,G88,G89,G90,G91,G92,G93,G94,G95,G96,G97,G98,G99,G100,G101,G102,G…
G54	<->	G1,G2,G3,G4,G5,G6,G7,G8,G9,G10,G11,G12,G13,G14,G15,G16,G17,G18,G19,G20,G21,G22,G23,G24,G25,G26,G27,G28,G29,G30,G31,G32,G33,G34,G35,G36,G37,G38,G39,G40,G41,G42,G43,G44,G45,G46,G47,G48,G49,G50,G51,G52,G53,G55,G56,G57,G58,G59,G60,G61,G62,G63,G64,G65,G66,G67,G68,G69,G70,G71,G72,G73,G74,G75,G76,G77,G78,G79,G80,G81,G82,G83,G84,G85,G86,G87,G88,G89,G90,G91,G92,G93,G94,G95,G96,G97,G98,G99,G100,G101,G103,G…
G55	<->	G1,G2,G3,G4,G5,G6,G7,G8,G9,G10,G11,G12,G13,G14,G15,G16,G17,G18,G19,G20,G21,G22,G23,G24,G25,G26,G27,G28,G29,G30,G31,G32,G33,G34,G35,G36,G37,G38,G39,G40,G41,G42,G43,G44,G45,G46,G47,G48,G49,G50,G51,G52,G53,G54,G56,G57,G58,G59,G60,G61,G62,G63,G64,G65,G66,G67,G68,G69,G70,G71,G72,G73,G74,G75,G76,G77,G78,G79,G80,G81,G82,G83,G84,G85,G86,G87,G88,G89,G90,G91,G92,G93,G94,G95,G96,G97,G98,G99,G100,G101,G102,G…
G56	<->	G1,G2,G3,G4,G5,G6,G7,G8,G9,G10,G11,G12,G13,G14,G15,G16,G17,G18,G19,G20,G21,G22,G23,G24,G25,G26,G27,G28,G29,G30,G31,G32,G33,G34,G35,G36,G37,G38,G39,G40,G41,G42,G43,G44,G45,G46,G47,G48,G49,G50,G51,G52,G53,G54,G55,G57,G58,G59,G60,G61,G62,G63,G64,G65,G66,G67,G68,G69,G70,G71,G72,G73,G74,G75,G76,G77,G78,G79,G80,G81,G82,G83,G84,G85,G86,G87,G88,G89,G90,G91,G92,G93,G94,G95,G96,G97,G98,G99,G100,G101,G102,G…
G57	<->	G1,G2,G3,G4,G5,G6,G7,G8,G9,G10,G11,G12,G13,G14,G15,G16,G17,G18,G19,G20,G21,G22,G23,G24,G25,G26,G27,G28,G29,G30,G31,G32,G33,G34,G35,G36,G37,G38,G40,G41,G42,G43,G44,G45,G46,G47,G48,G49,G50,G51,G52,G53,G54,G55,G56,G58,G59,G60,G61,G62,G63,G64,G65,G66,G67,G68,G69,G70,G71,G72,G73,G74,G75,G76,G77,G78,G79,G80,G81,G82,G83,G84,G85,G86,G87,G88,G89,G90,G91,G92,G93,G94,G95,G96,G97,G98,G99,G100,G101,G102,G103,…
G58	<->	G1,G2,G3,G4,G5,G6,G7,G8,G9,G10,G11,G12,G13,G14,G15,G16,G17,G18,G19,G20,G21,G22,G23,G24,G25,G26,G27,G28,G29,G30,G31,G32,G33,G34,G35,G36,G37,G38,G39,G40,G41,G42,G43,G44,G45,G46,G47,G48,G49,G50,G52,G53,G54,G55,G56,G57,G59,G60,G61,G62,G63,G64,G65,G66,G67,G68,G69,G70,G71,G72,G73,G74,G75,G76,G77,G78,G79,G80,G81,G82,G83,G84,G85,G86,G87,G88,G89,G90,G91,G92,G93,G94,G95,G96,G97,G98,G99,G100,G101,G102,G103,…
G59	<->	G1,G2,G3,G4,G5,G6,G7,G8,G9,G10,G11,G12,G13,G14,G15,G16,G17,G18,G19,G20,G21,G22,G23,G24,G25,G26,G27,G28,G29,G30,G31,G32,G33,G34,G35,G36,G37,G38,G39,G40,G41,G42,G43,G44,G45,G46,G47,G48,G49,G51,G52,G53,G54,G55,G56,G57,G58,G60,G61,G62,G63,G64,G65,G66,G67,G68,G69,G70,G71,G72,G73,G74,G75,G76,G77,G78,G79,G80,G81,G82,G83,G84,G85,G86,G87,G88,G89,G90,G91,G92,G93,G94,G95,G96,G97,G98,G99,G100,G101,G102,G103,…
G60	<->	G1,G2,G3,G4,G5,G6,G7,G8,G9,G10,G11,G12,G13,G14,G15,G16,G17,G18,G19,G20,G21,G22,G23,G24,G25,G26,G27,G28,G29,G30,G31,G32,G33,G34,G35,G36,G37,G38,G39,G40,G41,G42,G43,G44,G45,G46,G47,G48,G49,G50,G51,G52,G53,G54,G55,G56,G57,G58,G59,G62,G63,G64,G65,G66,G67,G68,G69,G70,G71,G72,G73,G74,G75,G76,G77,G78,G79,G80,G81,G82,G83,G84,G85,G86,G87,G88,G89,G90,G91,G92,G93,G94,G95,G96,G97,G98,G99,G100,G101,G102,G103,…
G61	<->	G1,G2,G3,G4,G5,G6,G7,G8,G9,G10,G11,G12,G13,G14,G15,G16,G17,G18,G19,G20,G21,G22,G23,G24,G25,G26,G27,G28,G29,G30,G31,G32,G33,G34,G35,G36,G37,G38,G39,G40,G41,G42,G43,G44,G45,G46,G47,G48,G49,G50,G51,G52,G53,G54,G55,G56,G57,G58,G59,G62,G63,G64,G65,G66,G67,G68,G69,G70,G71,G72,G73,G74,G75,G76,G77,G78,G79,G80,G81,G82,G83,G84,G85,G86,G87,G88,G89,G90,G91,G92,G93,G94,G95,G96,G97,G98,G99,G100,G101,G102,G103,…
G62	<->	G1,G2,G3,G4,G5,G6,G7,G8,G9,G10,G11,G12,G13,G14,G15,G16,G17,G18,G19,G20,G21,G22,G23,G24,G25,G26,G27,G28,G29,G30,G31,G32,G33,G34,G35,G36,G37,G38,G39,G40,G41,G42,G43,G44,G45,G46,G47,G48,G49,G50,G51,G52,G53,G54,G55,G56,G57,G58,G59,G60,G61,G63,G64,G65,G66,G67,G68,G69,G70,G71,G72,G73,G74,G75,G76,G77,G78,G79,G80,G81,G82,G83,G84,G85,G86,G87,G88,G89,G90,G91,G92,G93,G94,G95,G96,G97,G98,G99,G100,G101,G102,G…
G63	<->	G1,G2,G3,G4,G5,G6,G7,G8,G9,G10,G11,G12,G13,G14,G15,G16,G17,G18,G19,G20,G21,G22,G23,G24,G25,G26,G27,G28,G29,G30,G31,G32,G33,G34,G35,G36,G37,G38,G39,G40,G41,G42,G43,G44,G45,G46,G47,G48,G49,G50,G51,G52,G53,G54,G55,G56,G57,G58,G59,G60,G61,G62,G64,G65,G66,G67,G68,G69,G70,G71,G72,G73,G74,G75,G76,G77,G78,G79,G80,G81,G82,G83,G84,G85,G86,G87,G88,G89,G90,G91,G92,G93,G94,G95,G96,G97,G98,G99,G100,G101,G102,G…
G64	<->	G1,G2,G3,G4,G5,G6,G7,G8,G9,G10,G11,G12,G13,G14,G15,G16,G17,G18,G19,G20,G21,G22,G23,G24,G25,G26,G27,G28,G29,G30,G31,G32,G33,G34,G35,G36,G37,G38,G39,G40,G41,G42,G43,G44,G45,G46,G47,G48,G49,G50,G51,G52,G53,G54,G55,G56,G57,G58,G59,G60,G61,G62,G63,G65,G66,G67,G68,G69,G70,G71,G72,G73,G74,G75,G76,G77,G78,G79,G80,G81,G82,G83,G84,G85,G86,G87,G88,G89,G90,G91,G92,G93,G94,G95,G96,G97,G98,G99,G100,G101,G102,G…
G65	<->	G1,G2,G3,G4,G5,G6,G7,G8,G9,G10,G11,G12,G13,G14,G15,G16,G17,G18,G19,G20,G21,G22,G23,G24,G25,G26,G27,G28,G29,G30,G31,G32,G33,G34,G35,G36,G37,G38,G39,G40,G41,G42,G43,G44,G45,G46,G47,G48,G49,G50,G51,G52,G53,G54,G55,G56,G57,G58,G59,G60,G61,G62,G63,G64,G66,G67,G68,G69,G70,G71,G72,G73,G74,G75,G76,G77,G78,G79,G80,G81,G82,G83,G84,G85,G86,G87,G88,G89,G90,G91,G92,G93,G94,G95,G96,G97,G98,G99,G100,G102,G103,G…
G66	<->	G1,G2,G3,G4,G5,G6,G7,G8,G9,G10,G11,G12,G13,G14,G15,G16,G17,G18,G19,G20,G21,G22,G23,G24,G25,G26,G27,G28,G29,G30,G31,G32,G33,G34,G35,G36,G37,G38,G39,G40,G41,G42,G43,G44,G45,G46,G47,G48,G49,G50,G51,G52,G53,G54,G55,G56,G57,G58,G59,G60,G61,G62,G63,G64,G65,G67,G68,G69,G70,G71,G72,G73,G74,G75,G76,G77,G78,G79,G80,G81,G82,G83,G84,G85,G86,G87,G88,G89,G90,G91,G92,G93,G94,G95,G96,G97,G98,G99,G100,G101,G102,G…
G67	<->	G1,G2,G3,G4,G5,G6,G7,G8,G9,G10,G11,G12,G13,G14,G15,G16,G17,G18,G19,G20,G21,G22,G23,G24,G25,G26,G27,G28,G29,G30,G31,G32,G33,G34,G35,G36,G37,G38,G39,G41,G42,G43,G44,G45,G46,G47,G48,G49,G50,G51,G52,G53,G54,G55,G56,G57,G58,G59,G60,G61,G62,G63,G64,G65,G66,G68,G69,G70,G71,G72,G73,G74,G75,G76,G77,G78,G79,G80,G81,G82,G83,G84,G85,G86,G87,G88,G90,G91,G92,G93,G94,G95,G96,G98,G99,G100,G101,G102,G103,G104,G10…
G68	<->	G1,G2,G3,G4,G5,G6,G7,G8,G9,G10,G11,G12,G13,G14,G15,G16,G17,G18,G19,G20,G21,G22,G23,G24,G25,G26,G27,G28,G29,G30,G31,G32,G33,G34,G35,G36,G37,G38,G39,G40,G41,G42,G43,G44,G45,G46,G47,G48,G49,G50,G51,G52,G53,G54,G55,G56,G57,G58,G59,G60,G61,G62,G63,G64,G65,G66,G67,G69,G70,G71,G72,G73,G74,G75,G76,G77,G78,G79,G80,G81,G82,G83,G84,G85,G86,G87,G88,G89,G90,G91,G92,G93,G94,G95,G96,G97,G98,G99,G100,G101,G102,G…
G69	<->	G1,G2,G3,G4,G5,G6,G7,G8,G9,G10,G11,G12,G13,G14,G15,G16,G17,G18,G19,G20,G21,G22,G23,G24,G25,G26,G27,G28,G29,G30,G31,G32,G33,G34,G35,G36,G37,G38,G39,G40,G41,G42,G43,G44,G45,G46,G47,G48,G49,G50,G51,G52,G53,G54,G55,G56,G57,G58,G59,G60,G61,G62,G63,G64,G65,G66,G67,G68,G70,G71,G72,G73,G74,G75,G76,G78,G79,G80,G81,G82,G83,G84,G85,G86,G87,G88,G89,G90,G91,G92,G93,G94,G95,G96,G97,G98,G99,G100,G101,G102,G103,…
G70	<->	G1,G2,G3,G4,G5,G6,G7,G8,G9,G10,G11,G12,G13,G14,G15,G16,G17,G18,G19,G20,G21,G22,G23,G24,G25,G26,G27,G28,G29,G30,G31,G32,G33,G34,G35,G36,G37,G38,G39,G40,G41,G42,G43,G44,G45,G46,G47,G48,G49,G50,G51,G52,G53,G54,G55,G56,G57,G58,G59,G60,G61,G62,G63,G64,G65,G66,G67,G68,G69,G71,G72,G73,G74,G75,G76,G77,G78,G79,G80,G81,G82,G83,G84,G85,G86,G87,G88,G89,G90,G91,G92,G93,G94,G95,G96,G97,G98,G99,G100,G101,G102,G…
G71	<->	G1,G2,G3,G4,G5,G6,G7,G8,G9,G10,G11,G12,G13,G14,G15,G16,G17,G18,G19,G20,G21,G22,G23,G24,G25,G26,G27,G28,G29,G30,G31,G32,G33,G34,G35,G36,G37,G38,G39,G40,G41,G42,G44,G45,G46,G47,G48,G49,G50,G51,G52,G53,G54,G55,G56,G57,G58,G59,G60,G61,G62,G63,G64,G65,G66,G67,G68,G69,G70,G72,G73,G74,G75,G76,G77,G78,G79,G80,G81,G83,G84,G85,G86,G87,G88,G89,G90,G91,G92,G93,G94,G95,G96,G97,G98,G99,G100,G101,G102,G103,G104…
G72	<->	G1,G2,G3,G4,G5,G6,G7,G8,G9,G10,G11,G12,G13,G14,G15,G16,G17,G18,G20,G21,G22,G23,G24,G25,G26,G27,G28,G29,G30,G31,G32,G33,G34,G35,G36,G37,G38,G39,G40,G41,G42,G43,G44,G45,G46,G47,G48,G49,G50,G51,G52,G53,G54,G55,G56,G57,G58,G59,G60,G61,G62,G63,G64,G65,G66,G67,G68,G69,G70,G71,G73,G74,G75,G76,G77,G78,G79,G80,G81,G82,G83,G84,G85,G86,G87,G88,G89,G90,G91,G92,G93,G94,G95,G96,G97,G98,G99,G100,G101,G102,G103,…
G73	<->	G1,G2,G3,G4,G5,G6,G7,G8,G9,G10,G11,G12,G13,G14,G15,G16,G17,G18,G19,G20,G21,G22,G23,G24,G25,G26,G27,G28,G29,G30,G31,G32,G33,G34,G35,G36,G37,G38,G39,G40,G41,G42,G43,G44,G45,G46,G47,G48,G49,G50,G51,G52,G53,G54,G55,G56,G57,G58,G59,G60,G61,G62,G63,G64,G65,G66,G67,G68,G69,G70,G71,G72,G74,G75,G76,G77,G78,G79,G80,G81,G82,G83,G84,G85,G86,G87,G88,G89,G90,G91,G92,G93,G94,G95,G96,G97,G98,G99,G100,G101,G102,G…
G74	<->	G1,G2,G3,G4,G5,G6,G7,G8,G9,G10,G11,G12,G13,G14,G15,G16,G17,G18,G19,G20,G21,G22,G23,G24,G25,G26,G27,G28,G29,G30,G31,G32,G33,G34,G35,G36,G37,G38,G39,G40,G41,G42,G43,G44,G45,G46,G47,G48,G49,G50,G51,G52,G53,G54,G55,G56,G57,G58,G59,G60,G61,G62,G63,G64,G65,G66,G67,G68,G69,G70,G71,G72,G73,G75,G76,G77,G78,G79,G80,G81,G82,G83,G84,G85,G86,G87,G88,G89,G90,G91,G92,G93,G94,G95,G96,G97,G98,G99,G100,G101,G102,G…
G75	<->	G1,G2,G3,G4,G5,G6,G7,G8,G9,G10,G11,G12,G13,G14,G15,G16,G17,G18,G19,G20,G21,G22,G23,G24,G25,G26,G27,G28,G29,G30,G31,G32,G33,G34,G35,G36,G37,G38,G39,G40,G41,G42,G43,G44,G45,G46,G47,G48,G49,G50,G51,G52,G53,G54,G55,G56,G57,G58,G59,G60,G61,G62,G63,G64,G65,G66,G67,G68,G69,G70,G71,G72,G73,G74,G76,G77,G78,G79,G80,G81,G82,G83,G84,G85,G86,G87,G88,G89,G90,G91,G92,G93,G94,G95,G96,G97,G98,G99,G100,G101,G102,G…
G76	<->	G1,G2,G3,G4,G5,G6,G7,G8,G9,G10,G11,G12,G13,G14,G15,G16,G17,G18,G19,G20,G21,G22,G23,G24,G25,G26,G27,G28,G29,G30,G31,G32,G33,G34,G35,G36,G37,G38,G39,G40,G41,G42,G43,G44,G45,G46,G47,G48,G49,G50,G51,G52,G53,G54,G55,G56,G57,G58,G59,G60,G61,G62,G63,G64,G65,G66,G67,G68,G69,G70,G71,G72,G73,G74,G75,G77,G78,G79,G80,G81,G82,G83,G84,G85,G86,G87,G88,G89,G90,G92,G93,G94,G95,G96,G97,G98,G99,G100,G101,G102,G103,…
G77	<->	G1,G2,G3,G4,G5,G6,G7,G8,G9,G10,G11,G12,G13,G14,G15,G16,G17,G18,G19,G20,G21,G22,G23,G24,G25,G26,G27,G28,G29,G30,G31,G32,G33,G34,G35,G36,G37,G38,G39,G40,G41,G42,G43,G44,G45,G46,G47,G48,G49,G50,G51,G52,G53,G54,G55,G56,G57,G58,G59,G60,G61,G62,G63,G64,G65,G66,G67,G68,G70,G71,G72,G73,G74,G75,G76,G78,G79,G80,G81,G82,G83,G84,G85,G86,G87,G88,G89,G90,G91,G92,G93,G94,G95,G96,G97,G98,G99,G100,G101,G102,G103,…
G78	<->	G1,G2,G3,G4,G5,G6,G7,G8,G9,G10,G11,G12,G13,G14,G15,G16,G17,G18,G19,G20,G21,G22,G23,G24,G25,G26,G27,G28,G29,G30,G31,G32,G33,G34,G35,G36,G37,G38,G39,G40,G41,G42,G43,G44,G45,G46,G47,G48,G49,G50,G52,G53,G54,G55,G56,G57,G58,G59,G60,G61,G62,G63,G64,G65,G66,G67,G68,G69,G70,G71,G72,G73,G74,G75,G76,G77,G79,G80,G81,G82,G83,G84,G85,G86,G87,G88,G89,G90,G91,G92,G93,G94,G95,G96,G97,G98,G99,G100,G101,G102,G103,…
G79	<->	G1,G2,G3,G4,G5,G6,G7,G8,G9,G10,G11,G12,G13,G14,G15,G16,G17,G18,G19,G20,G21,G22,G23,G24,G25,G26,G27,G28,G29,G30,G31,G32,G33,G34,G35,G36,G37,G38,G39,G40,G41,G42,G43,G44,G45,G46,G47,G48,G49,G50,G51,G52,G53,G54,G55,G56,G57,G58,G59,G60,G61,G62,G63,G64,G65,G66,G67,G68,G69,G70,G71,G72,G73,G74,G75,G76,G77,G78,G80,G81,G82,G83,G84,G85,G86,G87,G88,G89,G90,G91,G92,G93,G94,G95,G96,G97,G98,G99,G100,G101,G102,G…
G80	<->	G1,G2,G3,G4,G5,G6,G7,G8,G9,G10,G11,G12,G13,G14,G15,G16,G17,G18,G19,G20,G21,G22,G23,G24,G25,G26,G27,G28,G29,G30,G31,G32,G33,G34,G35,G36,G37,G38,G39,G40,G41,G42,G43,G44,G45,G46,G47,G48,G49,G50,G51,G52,G53,G54,G55,G56,G57,G58,G59,G60,G61,G62,G63,G64,G65,G66,G67,G68,G69,G70,G71,G72,G73,G74,G75,G76,G77,G78,G79,G81,G82,G83,G84,G85,G86,G87,G88,G89,G90,G91,G92,G93,G95,G96,G97,G98,G99,G101,G102,G104,G105,…
G81	<->	G1,G2,G3,G4,G5,G6,G7,G8,G9,G10,G11,G12,G13,G14,G15,G16,G17,G18,G19,G20,G21,G22,G23,G24,G25,G26,G27,G28,G29,G30,G31,G32,G33,G34,G35,G36,G37,G38,G39,G40,G41,G42,G43,G44,G45,G46,G47,G48,G49,G50,G51,G52,G53,G54,G55,G56,G57,G58,G59,G60,G61,G62,G63,G64,G65,G66,G67,G68,G69,G70,G71,G72,G73,G74,G75,G76,G77,G78,G79,G80,G82,G83,G84,G85,G86,G87,G88,G89,G90,G91,G92,G93,G94,G95,G96,G97,G98,G99,G100,G101,G102,G…
G82	<->	G1,G2,G3,G4,G5,G6,G7,G8,G9,G10,G11,G12,G13,G14,G15,G16,G17,G18,G19,G20,G21,G22,G23,G24,G25,G26,G27,G28,G29,G30,G31,G32,G33,G34,G35,G36,G37,G38,G39,G40,G41,G42,G43,G44,G45,G46,G47,G48,G49,G50,G51,G52,G53,G54,G55,G56,G57,G58,G59,G60,G61,G62,G63,G64,G65,G66,G67,G68,G69,G70,G72,G73,G74,G75,G76,G77,G78,G79,G80,G81,G83,G84,G85,G86,G87,G88,G89,G90,G91,G92,G93,G94,G95,G96,G97,G98,G99,G100,G101,G102,G103,…
G83	<->	G1,G2,G3,G4,G5,G6,G7,G8,G9,G10,G11,G12,G13,G14,G15,G16,G17,G18,G19,G20,G21,G22,G23,G24,G25,G26,G27,G28,G29,G30,G31,G32,G33,G34,G35,G36,G37,G38,G39,G40,G41,G42,G43,G44,G45,G46,G48,G49,G50,G51,G52,G53,G54,G55,G56,G57,G58,G59,G60,G61,G62,G63,G64,G65,G66,G67,G68,G69,G70,G71,G72,G73,G74,G75,G76,G77,G78,G79,G80,G81,G82,G84,G85,G86,G87,G88,G89,G90,G91,G92,G93,G94,G95,G96,G97,G98,G99,G100,G101,G102,G103,…
G84	<->	G1,G2,G3,G4,G5,G6,G7,G8,G9,G10,G11,G12,G13,G14,G15,G16,G17,G18,G19,G20,G21,G22,G23,G24,G25,G26,G27,G28,G29,G30,G31,G32,G33,G34,G35,G36,G37,G38,G39,G40,G41,G42,G43,G44,G45,G46,G47,G48,G49,G50,G51,G52,G53,G54,G55,G56,G57,G58,G59,G60,G61,G62,G63,G64,G65,G66,G67,G68,G69,G70,G71,G72,G73,G74,G75,G76,G77,G78,G79,G80,G81,G82,G83,G85,G86,G87,G88,G89,G90,G91,G92,G93,G94,G95,G96,G97,G98,G99,G100,G101,G102,G…
G85	<->	G1,G2,G3,G4,G5,G6,G7,G8,G9,G10,G11,G12,G13,G14,G15,G16,G17,G18,G19,G20,G21,G22,G23,G24,G25,G26,G27,G28,G29,G30,G31,G32,G33,G34,G35,G36,G37,G38,G39,G40,G41,G43,G44,G45,G46,G47,G48,G49,G50,G51,G52,G53,G54,G55,G56,G57,G58,G59,G60,G61,G62,G63,G64,G65,G66,G67,G68,G69,G70,G71,G72,G73,G74,G75,G76,G77,G78,G79,G80,G81,G82,G83,G84,G86,G87,G88,G89,G90,G91,G92,G93,G94,G95,G96,G97,G98,G99,G100,G101,G102,G103,…
G86	<->	G1,G2,G3,G4,G5,G6,G7,G8,G9,G10,G11,G12,G13,G14,G15,G16,G17,G18,G19,G20,G21,G22,G23,G24,G25,G26,G27,G28,G29,G30,G31,G32,G33,G34,G35,G36,G37,G38,G39,G40,G41,G42,G43,G44,G45,G46,G47,G48,G49,G50,G51,G52,G53,G54,G55,G56,G57,G58,G59,G60,G61,G62,G63,G64,G65,G66,G67,G68,G69,G70,G71,G72,G73,G74,G75,G76,G77,G78,G79,G80,G81,G82,G83,G84,G85,G87,G88,G89,G90,G91,G92,G93,G94,G95,G96,G97,G98,G99,G100,G102,G103,G…
G87	<->	G1,G2,G3,G4,G5,G6,G7,G8,G9,G10,G11,G12,G13,G14,G15,G16,G17,G18,G19,G20,G21,G22,G23,G24,G25,G26,G27,G28,G29,G30,G31,G32,G33,G34,G35,G36,G37,G38,G39,G40,G41,G42,G43,G44,G45,G46,G47,G48,G49,G50,G51,G52,G53,G54,G55,G56,G57,G58,G59,G60,G61,G62,G63,G64,G65,G66,G67,G68,G69,G70,G71,G72,G73,G74,G75,G76,G77,G78,G79,G80,G81,G82,G83,G84,G85,G86,G88,G89,G90,G91,G92,G93,G94,G95,G96,G97,G98,G99,G101,G102,G103,G…
G88	<->	G1,G2,G3,G4,G5,G6,G7,G8,G9,G10,G11,G12,G13,G14,G15,G16,G17,G18,G19,G20,G21,G22,G23,G24,G25,G26,G27,G28,G29,G30,G31,G32,G33,G34,G35,G36,G37,G38,G39,G40,G41,G42,G43,G44,G45,G46,G47,G48,G49,G50,G51,G52,G53,G54,G55,G56,G57,G58,G59,G60,G61,G62,G63,G64,G65,G66,G67,G68,G69,G70,G71,G72,G73,G74,G75,G76,G77,G78,G79,G80,G81,G82,G83,G84,G85,G86,G87,G89,G90,G91,G93,G94,G95,G96,G97,G98,G99,G100,G101,G102,G103,…
G89	<->	G1,G2,G3,G4,G5,G6,G7,G8,G9,G10,G11,G12,G13,G14,G16,G17,G19,G20,G21,G22,G23,G24,G25,G26,G27,G28,G29,G30,G31,G32,G33,G34,G35,G36,G37,G38,G39,G40,G41,G42,G43,G44,G45,G46,G48,G49,G50,G51,G52,G53,G54,G55,G56,G57,G58,G59,G60,G61,G62,G63,G64,G65,G66,G68,G69,G70,G71,G72,G73,G74,G75,G76,G77,G78,G79,G80,G81,G82,G83,G84,G85,G86,G87,G88,G90,G91,G92,G93,G94,G95,G96,G97,G98,G99,G100,G101,G102,G103,G104,G105,G1…
G90	<->	G1,G2,G3,G4,G5,G6,G7,G8,G9,G10,G11,G12,G13,G14,G15,G16,G17,G18,G19,G20,G21,G22,G23,G24,G25,G26,G27,G28,G29,G30,G31,G32,G33,G34,G35,G36,G37,G38,G39,G40,G41,G42,G43,G44,G45,G46,G47,G48,G49,G50,G51,G52,G53,G54,G55,G56,G57,G58,G59,G60,G61,G62,G63,G64,G65,G66,G67,G68,G69,G70,G71,G72,G73,G74,G75,G76,G77,G78,G79,G80,G81,G82,G83,G84,G85,G86,G87,G88,G89,G91,G92,G93,G94,G95,G96,G97,G98,G99,G100,G101,G102,G…
G91	<->	G1,G2,G3,G4,G5,G6,G7,G8,G9,G10,G11,G12,G13,G14,G15,G16,G17,G18,G19,G20,G21,G22,G23,G24,G25,G26,G27,G28,G29,G30,G31,G32,G33,G34,G35,G36,G37,G38,G39,G40,G41,G42,G43,G44,G45,G46,G47,G48,G49,G50,G51,G52,G53,G54,G55,G56,G57,G58,G59,G60,G61,G62,G63,G64,G65,G66,G67,G68,G69,G70,G71,G72,G73,G74,G75,G77,G78,G79,G80,G81,G82,G83,G84,G85,G86,G87,G88,G89,G90,G92,G93,G94,G95,G96,G97,G98,G99,G100,G101,G102,G103,…
G92	<->	G1,G2,G3,G4,G5,G6,G7,G8,G9,G10,G11,G12,G13,G14,G15,G16,G17,G18,G19,G20,G21,G22,G23,G24,G25,G26,G27,G28,G29,G30,G31,G32,G33,G34,G35,G36,G37,G38,G39,G40,G42,G43,G44,G45,G46,G47,G48,G49,G50,G51,G52,G53,G54,G55,G56,G57,G58,G59,G60,G61,G62,G63,G64,G65,G66,G67,G68,G69,G70,G71,G72,G73,G74,G75,G76,G77,G78,G79,G80,G81,G82,G83,G84,G85,G86,G87,G89,G90,G91,G93,G94,G95,G96,G97,G98,G99,G100,G101,G102,G103,G104…
G93	<->	G1,G2,G3,G4,G5,G6,G7,G8,G9,G10,G11,G12,G13,G14,G15,G16,G17,G18,G19,G20,G21,G22,G23,G24,G25,G26,G27,G28,G29,G30,G31,G32,G33,G34,G35,G36,G37,G38,G39,G40,G41,G42,G43,G44,G45,G46,G47,G48,G49,G50,G51,G52,G53,G54,G55,G56,G57,G58,G59,G60,G61,G62,G63,G64,G65,G66,G67,G68,G69,G70,G71,G72,G73,G74,G75,G76,G77,G78,G79,G80,G81,G82,G83,G84,G85,G86,G87,G88,G89,G90,G91,G92,G94,G95,G96,G97,G98,G99,G100,G101,G102,G…
G94	<->	G1,G2,G3,G4,G5,G6,G7,G8,G9,G10,G11,G12,G13,G14,G15,G16,G17,G18,G19,G20,G21,G22,G23,G24,G25,G26,G27,G28,G29,G30,G31,G32,G33,G34,G35,G36,G37,G38,G39,G40,G41,G42,G43,G44,G45,G46,G47,G48,G49,G50,G51,G52,G53,G54,G55,G56,G57,G58,G59,G60,G61,G62,G63,G64,G65,G66,G67,G68,G69,G70,G71,G72,G73,G74,G75,G76,G77,G78,G79,G81,G82,G83,G84,G85,G86,G87,G88,G89,G90,G91,G92,G93,G95,G96,G97,G98,G99,G100,G101,G102,G103,…
G95	<->	G1,G2,G3,G4,G5,G6,G7,G8,G9,G10,G11,G12,G13,G14,G15,G16,G17,G18,G19,G20,G21,G22,G23,G24,G25,G26,G27,G28,G29,G30,G31,G32,G33,G34,G35,G36,G37,G38,G39,G40,G41,G42,G43,G44,G45,G46,G47,G48,G49,G50,G51,G52,G53,G54,G55,G56,G57,G58,G59,G60,G61,G62,G63,G64,G65,G66,G67,G68,G69,G70,G71,G72,G73,G74,G75,G76,G77,G78,G79,G80,G81,G82,G83,G84,G85,G86,G87,G88,G89,G90,G91,G92,G93,G94,G96,G97,G98,G99,G100,G101,G102,G…
G96	<->	G1,G2,G3,G4,G5,G6,G7,G8,G9,G10,G11,G12,G13,G14,G15,G16,G17,G18,G19,G20,G21,G22,G23,G24,G25,G26,G27,G28,G29,G30,G31,G32,G33,G34,G35,G36,G37,G38,G39,G40,G41,G42,G43,G44,G45,G46,G47,G48,G49,G50,G51,G52,G53,G54,G55,G56,G57,G58,G59,G60,G61,G62,G63,G64,G65,G66,G67,G68,G69,G70,G71,G72,G73,G74,G75,G76,G77,G78,G79,G80,G81,G82,G83,G84,G85,G86,G87,G88,G89,G90,G91,G92,G93,G94,G95,G97,G98,G99,G100,G101,G102,G…
G97	<->	G1,G2,G3,G4,G5,G6,G7,G8,G9,G10,G11,G12,G13,G14,G15,G16,G17,G18,G19,G20,G21,G22,G23,G24,G25,G26,G27,G28,G29,G30,G31,G32,G33,G34,G35,G36,G37,G38,G39,G40,G41,G42,G43,G44,G45,G46,G47,G48,G49,G50,G51,G52,G53,G54,G55,G56,G57,G58,G59,G60,G61,G62,G63,G64,G65,G66,G68,G69,G70,G71,G72,G73,G74,G75,G76,G77,G78,G79,G80,G81,G82,G83,G84,G85,G86,G87,G88,G89,G90,G91,G92,G93,G94,G95,G96,G98,G99,G100,G101,G102,G103,…
G98	<->	G1,G2,G3,G4,G5,G6,G7,G8,G9,G10,G11,G12,G13,G14,G15,G16,G17,G18,G19,G20,G21,G22,G23,G24,G25,G26,G27,G28,G29,G30,G32,G33,G34,G35,G36,G37,G38,G39,G40,G41,G42,G43,G44,G45,G46,G47,G48,G49,G50,G51,G52,G53,G54,G55,G56,G57,G58,G59,G60,G61,G62,G63,G64,G65,G66,G67,G68,G69,G70,G71,G72,G73,G74,G75,G76,G77,G78,G79,G80,G81,G82,G83,G84,G85,G86,G87,G88,G89,G90,G91,G92,G93,G94,G95,G96,G97,G99,G100,G101,G102,G103,…
G99	<->	G1,G2,G3,G4,G5,G6,G7,G8,G9,G10,G11,G12,G13,G14,G15,G16,G17,G18,G19,G20,G21,G22,G23,G24,G25,G26,G27,G28,G29,G30,G31,G32,G33,G34,G35,G36,G37,G38,G39,G40,G41,G42,G43,G44,G45,G46,G47,G48,G49,G50,G51,G52,G53,G54,G55,G56,G57,G58,G59,G60,G61,G62,G63,G64,G65,G66,G67,G68,G69,G70,G71,G72,G73,G74,G75,G76,G77,G78,G79,G80,G81,G82,G83,G84,G85,G86,G87,G88,G89,G90,G91,G92,G93,G94,G95,G96,G97,G98,G100,G101,G102,G…
G100	<->	G1,G2,G3,G4,G5,G6,G7,G8,G9,G10,G11,G12,G13,G14,G15,G16,G17,G18,G19,G20,G21,G22,G23,G24,G25,G26,G27,G28,G29,G30,G31,G32,G33,G34,G35,G36,G37,G38,G39,G40,G41,G42,G43,G44,G45,G46,G47,G48,G49,G50,G51,G52,G53,G54,G55,G56,G57,G58,G59,G60,G61,G62,G63,G64,G65,G66,G67,G68,G69,G70,G71,G72,G73,G74,G75,G76,G77,G78,G79,G81,G82,G83,G84,G85,G86,G88,G89,G90,G91,G92,G93,G94,G95,G96,G97,G98,G99,G101,G102,G103,G104,…
G101	<->	G1,G2,G3,G4,G5,G6,G7,G8,G9,G10,G11,G12,G13,G14,G15,G16,G17,G18,G19,G20,G21,G22,G23,G24,G25,G26,G27,G28,G29,G30,G31,G32,G33,G35,G36,G37,G38,G39,G40,G41,G42,G43,G44,G45,G46,G48,G49,G50,G51,G52,G53,G54,G55,G56,G57,G58,G59,G60,G61,G62,G63,G64,G66,G67,G68,G69,G70,G71,G72,G73,G74,G75,G76,G77,G78,G79,G80,G81,G82,G83,G84,G85,G87,G88,G89,G90,G91,G92,G93,G94,G95,G96,G97,G98,G99,G100,G102,G103,G104,G105,G10…
G102	<->	G1,G2,G3,G4,G5,G6,G7,G8,G9,G10,G11,G12,G13,G14,G15,G16,G17,G18,G19,G20,G21,G22,G23,G24,G25,G26,G27,G28,G29,G30,G31,G32,G33,G34,G35,G36,G37,G38,G39,G40,G41,G42,G43,G44,G45,G46,G47,G48,G49,G50,G51,G52,G53,G55,G56,G57,G58,G59,G60,G61,G62,G63,G64,G65,G66,G67,G68,G69,G70,G71,G72,G73,G74,G75,G76,G77,G78,G79,G80,G81,G82,G83,G84,G85,G86,G87,G88,G89,G90,G91,G92,G93,G94,G95,G96,G97,G98,G99,G100,G101,G103,G…
G103	<->	G1,G2,G3,G4,G5,G6,G7,G8,G9,G10,G11,G12,G13,G14,G15,G16,G17,G18,G19,G20,G21,G22,G23,G24,G25,G26,G27,G28,G29,G30,G31,G32,G33,G34,G35,G36,G37,G38,G39,G40,G41,G42,G43,G44,G45,G46,G47,G48,G49,G50,G51,G52,G53,G54,G55,G56,G57,G58,G59,G60,G61,G62,G63,G64,G65,G66,G67,G68,G69,G70,G71,G72,G73,G74,G75,G76,G77,G78,G79,G81,G82,G83,G84,G85,G86,G87,G88,G89,G90,G91,G92,G93,G94,G95,G96,G97,G98,G99,G100,G101,G102,G…
G104	<->	G1,G2,G3,G4,G5,G6,G7,G8,G9,G10,G11,G12,G13,G14,G15,G16,G17,G18,G19,G20,G21,G22,G23,G24,G25,G26,G27,G28,G29,G30,G31,G32,G33,G34,G35,G36,G37,G38,G39,G40,G41,G42,G43,G44,G45,G46,G47,G48,G49,G50,G51,G52,G53,G54,G55,G56,G57,G58,G59,G60,G61,G63,G64,G65,G66,G67,G68,G69,G70,G71,G72,G73,G74,G75,G76,G77,G78,G79,G80,G81,G82,G83,G84,G85,G86,G87,G88,G89,G90,G91,G92,G93,G94,G95,G96,G97,G98,G99,G100,G101,G102,G…
G105	<->	G1,G2,G3,G4,G5,G6,G7,G8,G9,G10,G11,G12,G13,G14,G15,G16,G17,G18,G19,G20,G21,G22,G23,G24,G25,G26,G27,G28,G29,G30,G31,G32,G33,G34,G36,G37,G38,G39,G40,G41,G42,G43,G44,G45,G46,G47,G48,G49,G50,G51,G52,G53,G54,G55,G56,G57,G58,G59,G60,G61,G62,G63,G64,G65,G66,G67,G68,G69,G70,G71,G72,G73,G74,G75,G76,G77,G78,G79,G80,G81,G82,G83,G84,G85,G86,G87,G88,G89,G90,G91,G92,G93,G94,G95,G96,G97,G98,G99,G100,G101,G102,G…
G106	<->	G1,G2,G3,G4,G5,G6,G7,G8,G9,G10,G11,G12,G13,G14,G15,G16,G17,G18,G19,G20,G21,G22,G23,G24,G25,G26,G27,G28,G29,G30,G31,G32,G33,G34,G35,G36,G37,G38,G39,G40,G41,G42,G43,G44,G45,G46,G47,G48,G49,G50,G51,G52,G53,G54,G55,G56,G57,G58,G59,G60,G61,G62,G63,G64,G65,G66,G67,G68,G69,G70,G71,G72,G73,G74,G75,G76,G77,G78,G79,G80,G81,G83,G84,G85,G86,G87,G88,G89,G90,G91,G92,G93,G94,G95,G96,G97,G98,G99,G100,G101,G102,G…
G107	<->	G1,G2,G3,G4,G5,G6,G7,G8,G9,G10,G11,G12,G13,G14,G15,G16,G17,G18,G19,G20,G21,G22,G23,G24,G25,G26,G27,G28,G29,G30,G31,G32,G33,G34,G35,G36,G37,G38,G39,G40,G42,G43,G44,G45,G46,G47,G48,G49,G50,G51,G52,G53,G54,G55,G56,G57,G58,G59,G60,G61,G62,G63,G64,G65,G66,G67,G68,G69,G70,G71,G72,G73,G74,G75,G76,G77,G78,G79,G80,G81,G82,G83,G84,G85,G86,G87,G88,G89,G90,G91,G92,G93,G94,G95,G96,G97,G98,G99,G100,G101,G102,G…
G108	<->	G1,G2,G3,G4,G5,G6,G7,G8,G9,G10,G11,G12,G13,G14,G15,G16,G17,G18,G20,G21,G22,G23,G24,G25,G26,G27,G28,G29,G30,G31,G33,G34,G35,G36,G37,G38,G39,G40,G41,G42,G43,G44,G45,G46,G47,G48,G49,G50,G51,G52,G53,G54,G55,G56,G57,G59,G60,G61,G62,G63,G64,G65,G67,G68,G69,G70,G71,G72,G73,G74,G75,G76,G77,G78,G79,G80,G81,G82,G83,G84,G86,G87,G88,G89,G90,G91,G92,G93,G94,G95,G96,G97,G98,G99,G100,G101,G102,G103,G104,G105,G1…
G109	<->	G1,G2,G3,G4,G5,G6,G7,G8,G9,G10,G11,G12,G13,G14,G15,G16,G17,G18,G19,G20,G21,G22,G23,G24,G25,G26,G27,G28,G29,G31,G32,G33,G34,G35,G36,G37,G38,G39,G40,G41,G42,G43,G44,G45,G46,G47,G48,G49,G50,G51,G52,G53,G54,G55,G56,G57,G58,G59,G60,G61,G62,G63,G65,G66,G67,G68,G69,G70,G71,G72,G73,G74,G75,G76,G77,G78,G79,G80,G81,G82,G83,G84,G85,G86,G87,G88,G89,G90,G91,G92,G93,G94,G95,G96,G97,G98,G99,G100,G101,G102,G103,…
G110	<->	G1,G2,G3,G4,G5,G6,G7,G8,G9,G10,G11,G12,G13,G14,G15,G16,G17,G18,G19,G20,G21,G22,G23,G24,G25,G26,G27,G28,G29,G30,G31,G32,G33,G34,G35,G36,G37,G38,G39,G40,G41,G42,G43,G44,G45,G46,G47,G48,G49,G50,G51,G52,G53,G54,G55,G56,G57,G58,G59,G60,G61,G62,G63,G64,G65,G66,G67,G68,G69,G71,G72,G73,G74,G75,G76,G77,G78,G79,G80,G81,G82,G83,G84,G85,G86,G87,G88,G89,G90,G91,G92,G93,G94,G95,G96,G97,G98,G99,G100,G101,G102,G…
G111	<->	G1,G2,G3,G4,G5,G6,G7,G8,G9,G10,G11,G12,G13,G14,G15,G16,G17,G18,G19,G20,G21,G22,G23,G24,G25,G26,G27,G28,G29,G30,G31,G32,G33,G34,G35,G36,G37,G38,G39,G40,G41,G42,G43,G44,G45,G46,G47,G48,G49,G50,G51,G52,G53,G54,G55,G56,G57,G58,G59,G60,G61,G62,G63,G64,G65,G66,G67,G68,G69,G70,G71,G72,G73,G74,G75,G76,G77,G78,G79,G80,G81,G82,G83,G84,G85,G86,G88,G89,G90,G91,G92,G93,G94,G95,G96,G97,G98,G99,G100,G101,G102,G…
G112	<->	G1,G2,G3,G4,G5,G6,G7,G8,G9,G10,G11,G12,G13,G14,G15,G16,G17,G18,G19,G20,G21,G22,G23,G24,G25,G26,G27,G28,G29,G30,G31,G32,G33,G34,G35,G36,G37,G38,G39,G40,G41,G42,G43,G44,G45,G46,G47,G48,G49,G50,G51,G52,G53,G54,G55,G56,G57,G58,G59,G60,G61,G62,G63,G64,G65,G66,G67,G68,G69,G70,G71,G72,G73,G74,G75,G76,G77,G78,G79,G81,G82,G83,G84,G85,G86,G87,G88,G90,G91,G92,G93,G94,G96,G97,G98,G99,G100,G101,G102,G103,G104…
G113	<->	G1,G2,G3,G4,G5,G6,G7,G8,G9,G10,G11,G12,G13,G14,G15,G16,G17,G18,G19,G20,G21,G22,G23,G24,G25,G26,G28,G29,G30,G31,G32,G33,G34,G35,G36,G37,G38,G39,G40,G41,G42,G43,G44,G45,G46,G47,G48,G49,G50,G51,G52,G53,G54,G55,G56,G57,G58,G59,G60,G61,G62,G63,G64,G65,G66,G67,G68,G69,G70,G71,G72,G73,G74,G75,G76,G77,G78,G79,G80,G81,G82,G83,G84,G85,G86,G87,G88,G89,G90,G91,G92,G93,G94,G95,G96,G97,G98,G99,G100,G101,G102,G…
G114	<->	G1,G2,G3,G4,G5,G6,G7,G8,G9,G10,G11,G12,G13,G14,G15,G16,G17,G18,G19,G20,G21,G23,G24,G25,G26,G27,G28,G29,G30,G31,G32,G33,G34,G35,G36,G37,G38,G39,G40,G41,G42,G43,G44,G45,G46,G47,G48,G49,G50,G51,G52,G53,G54,G55,G56,G57,G58,G59,G60,G61,G62,G63,G64,G65,G66,G67,G68,G69,G70,G71,G72,G73,G75,G76,G77,G78,G79,G80,G81,G82,G83,G84,G85,G86,G87,G88,G89,G90,G91,G92,G93,G94,G95,G96,G97,G98,G99,G100,G101,G102,G103,…
G115	<->	G1,G2,G3,G4,G5,G6,G7,G8,G9,G10,G11,G12,G13,G14,G15,G16,G17,G18,G19,G20,G21,G22,G23,G24,G25,G26,G27,G28,G29,G30,G31,G32,G33,G34,G35,G36,G37,G38,G39,G40,G41,G42,G43,G44,G45,G46,G47,G48,G49,G50,G51,G52,G53,G54,G55,G56,G57,G58,G59,G60,G61,G62,G63,G64,G65,G66,G67,G68,G69,G70,G71,G72,G73,G74,G75,G76,G77,G78,G79,G80,G81,G82,G83,G85,G86,G87,G88,G89,G90,G91,G92,G93,G94,G95,G96,G97,G98,G99,G100,G101,G102,G…
G116	<->	G1,G2,G3,G4,G5,G6,G7,G9,G10,G11,G12,G13,G14,G15,G16,G17,G18,G19,G20,G21,G22,G23,G24,G25,G26,G27,G28,G29,G30,G31,G32,G33,G34,G35,G36,G37,G38,G39,G40,G41,G42,G43,G44,G45,G46,G47,G48,G49,G50,G51,G52,G53,G54,G55,G56,G57,G58,G59,G60,G61,G62,G63,G64,G65,G66,G67,G68,G69,G70,G71,G72,G73,G74,G75,G76,G77,G78,G79,G80,G81,G82,G83,G84,G85,G86,G87,G88,G89,G90,G91,G92,G93,G95,G96,G97,G98,G99,G100,G101,G102,G103…
G117	<->	G1,G2,G3,G4,G5,G6,G7,G8,G9,G10,G11,G12,G13,G14,G15,G16,G17,G18,G19,G20,G21,G22,G23,G24,G25,G26,G27,G28,G29,G30,G31,G32,G33,G34,G35,G36,G37,G38,G39,G40,G41,G42,G43,G44,G45,G46,G47,G48,G49,G50,G51,G52,G53,G54,G55,G56,G57,G58,G59,G60,G61,G62,G63,G64,G65,G66,G67,G68,G69,G70,G71,G72,G73,G74,G75,G76,G77,G78,G79,G80,G81,G82,G83,G84,G85,G86,G87,G88,G89,G90,G91,G92,G93,G94,G95,G96,G97,G98,G99,G101,G102,G1…
G118	<->	G1,G2,G3,G4,G5,G6,G7,G8,G9,G10,G11,G12,G13,G14,G15,G16,G17,G18,G19,G20,G21,G22,G23,G24,G25,G26,G27,G29,G30,G31,G32,G33,G34,G35,G36,G37,G38,G39,G40,G41,G42,G43,G44,G45,G46,G47,G48,G49,G50,G51,G52,G53,G54,G55,G56,G57,G58,G59,G60,G61,G62,G63,G64,G65,G66,G67,G68,G69,G70,G71,G72,G73,G74,G75,G76,G77,G78,G79,G80,G81,G82,G83,G84,G85,G86,G87,G88,G89,G90,G92,G93,G94,G95,G96,G97,G98,G99,G101,G102,G103,G105,…
G119	<->	G1,G2,G3,G4,G5,G6,G7,G8,G9,G10,G11,G12,G13,G14,G15,G16,G17,G18,G19,G20,G21,G22,G23,G24,G25,G26,G27,G28,G29,G30,G31,G33,G34,G35,G36,G38,G39,G40,G41,G42,G43,G44,G45,G46,G47,G48,G49,G50,G51,G52,G53,G54,G55,G56,G57,G58,G59,G60,G61,G62,G63,G64,G65,G66,G67,G68,G69,G70,G71,G73,G74,G75,G76,G77,G78,G79,G80,G81,G82,G83,G84,G85,G86,G87,G88,G89,G90,G91,G92,G93,G94,G95,G96,G97,G98,G99,G100,G101,G102,G103,G104…
G120	<->	G1,G2,G3,G4,G5,G6,G7,G8,G9,G10,G11,G12,G13,G14,G15,G16,G17,G18,G19,G20,G21,G22,G23,G24,G25,G26,G27,G28,G29,G30,G31,G32,G33,G34,G35,G36,G37,G38,G39,G40,G41,G42,G43,G44,G45,G46,G47,G48,G49,G50,G51,G52,G54,G55,G56,G57,G58,G59,G60,G61,G62,G63,G64,G65,G66,G67,G68,G69,G70,G71,G72,G73,G74,G75,G76,G77,G78,G79,G80,G81,G82,G83,G84,G85,G86,G87,G88,G89,G90,G91,G92,G93,G94,G95,G96,G97,G98,G99,G100,G101,G102,G…
G121	<->	G1,G2,G3,G4,G5,G6,G7,G8,G9,G10,G11,G12,G13,G14,G15,G16,G17,G18,G19,G20,G21,G22,G23,G24,G25,G26,G27,G28,G29,G30,G31,G32,G33,G34,G35,G36,G37,G38,G39,G40,G41,G42,G43,G44,G45,G46,G47,G48,G49,G50,G51,G52,G53,G54,G55,G56,G57,G58,G59,G60,G61,G62,G63,G64,G65,G66,G67,G68,G69,G70,G71,G72,G73,G74,G75,G76,G77,G79,G80,G81,G82,G83,G84,G85,G86,G87,G88,G89,G90,G91,G92,G93,G94,G95,G96,G97,G98,G99,G100,G101,G102,G…
G122	<->	G1,G2,G3,G4,G5,G6,G7,G8,G9,G11,G12,G13,G14,G15,G16,G17,G18,G19,G20,G21,G22,G23,G24,G25,G26,G27,G28,G29,G30,G31,G32,G33,G34,G35,G36,G37,G38,G39,G40,G41,G42,G43,G44,G45,G46,G47,G48,G49,G50,G51,G52,G53,G54,G55,G56,G57,G58,G59,G60,G61,G62,G63,G64,G65,G66,G67,G68,G69,G70,G71,G72,G73,G74,G75,G76,G77,G78,G79,G80,G81,G82,G83,G84,G85,G86,G87,G88,G89,G90,G91,G92,G93,G94,G95,G96,G97,G98,G99,G100,G101,G102,G…
G123	<->	G1,G2,G3,G4,G5,G6,G7,G8,G9,G10,G11,G12,G13,G14,G15,G16,G17,G18,G20,G21,G22,G23,G24,G25,G26,G27,G28,G29,G30,G31,G32,G33,G34,G35,G36,G37,G38,G39,G40,G41,G42,G43,G44,G45,G46,G47,G48,G49,G50,G51,G52,G53,G54,G55,G56,G57,G58,G59,G60,G61,G62,G63,G64,G65,G66,G67,G68,G69,G70,G72,G73,G74,G75,G76,G77,G78,G79,G80,G81,G82,G83,G84,G85,G86,G87,G88,G89,G90,G91,G92,G93,G94,G95,G97,G98,G99,G100,G101,G102,G103,G104…
G124	<->	G1,G2,G3,G4,G5,G6,G7,G8,G9,G10,G11,G12,G13,G14,G15,G16,G17,G18,G19,G20,G21,G22,G23,G24,G25,G26,G27,G28,G29,G30,G31,G32,G33,G34,G35,G36,G37,G38,G39,G40,G41,G42,G43,G44,G45,G46,G47,G48,G49,G50,G51,G52,G53,G54,G55,G56,G57,G58,G59,G60,G61,G62,G63,G64,G65,G66,G67,G68,G69,G70,G71,G72,G73,G74,G75,G76,G77,G78,G79,G80,G81,G82,G83,G84,G85,G86,G87,G88,G89,G90,G91,G92,G93,G95,G96,G97,G98,G99,G100,G101,G102,G…
G125	<->	G1,G2,G3,G4,G5,G6,G7,G8,G9,G10,G11,G12,G13,G14,G15,G16,G17,G18,G19,G20,G21,G22,G23,G24,G25,G26,G27,G28,G29,G30,G31,G32,G33,G34,G35,G36,G37,G38,G39,G40,G41,G42,G43,G44,G45,G46,G47,G48,G49,G50,G51,G52,G53,G54,G55,G56,G57,G58,G59,G62,G63,G64,G65,G66,G68,G69,G70,G71,G72,G73,G74,G75,G76,G77,G78,G79,G80,G81,G82,G83,G84,G85,G86,G87,G88,G89,G90,G91,G92,G93,G94,G95,G96,G97,G98,G99,G100,G101,G102,G103,G104…
G126	<->	G1,G2,G3,G4,G5,G6,G7,G8,G9,G10,G11,G12,G13,G14,G15,G16,G17,G18,G19,G20,G21,G22,G23,G24,G25,G26,G27,G28,G29,G30,G31,G32,G33,G34,G35,G36,G37,G38,G39,G40,G41,G42,G43,G44,G45,G46,G47,G48,G49,G50,G51,G52,G53,G55,G56,G57,G58,G59,G60,G61,G62,G63,G64,G65,G66,G67,G68,G69,G70,G71,G72,G73,G74,G75,G76,G77,G78,G79,G80,G81,G82,G83,G84,G85,G86,G87,G88,G89,G90,G91,G92,G93,G94,G95,G96,G97,G98,G99,G100,G101,G102,G…
G127	<->	G1,G2,G3,G4,G5,G6,G7,G8,G9,G10,G11,G12,G13,G14,G15,G16,G17,G18,G19,G21,G22,G23,G24,G25,G26,G27,G28,G29,G30,G31,G32,G33,G34,G35,G36,G37,G38,G39,G40,G42,G43,G44,G45,G46,G47,G48,G49,G50,G51,G52,G53,G54,G55,G56,G57,G58,G59,G60,G61,G62,G63,G64,G65,G66,G67,G68,G69,G70,G71,G72,G73,G74,G75,G76,G77,G78,G79,G80,G81,G82,G83,G84,G85,G86,G87,G88,G90,G91,G92,G93,G94,G95,G96,G97,G98,G99,G100,G101,G102,G103,G104…
G128	<->	G1,G2,G3,G4,G5,G6,G7,G8,G9,G10,G11,G12,G13,G14,G15,G16,G17,G18,G19,G20,G21,G22,G23,G24,G25,G26,G27,G28,G29,G30,G31,G32,G33,G34,G35,G36,G37,G38,G39,G40,G41,G42,G43,G44,G45,G46,G47,G49,G50,G51,G52,G53,G54,G55,G56,G57,G58,G59,G60,G61,G62,G63,G64,G65,G66,G67,G68,G69,G70,G71,G72,G73,G74,G75,G76,G77,G78,G81,G82,G83,G84,G85,G86,G87,G88,G89,G90,G91,G92,G93,G94,G95,G96,G97,G98,G99,G100,G101,G102,G103,G104…
G129	<->	G1,G2,G3,G4,G5,G6,G7,G8,G9,G10,G11,G12,G13,G14,G15,G16,G17,G18,G19,G20,G21,G22,G23,G24,G25,G26,G27,G28,G29,G30,G31,G32,G33,G34,G35,G36,G37,G38,G39,G40,G41,G42,G43,G44,G45,G46,G47,G48,G49,G50,G51,G52,G53,G54,G55,G56,G57,G58,G59,G60,G61,G62,G63,G64,G65,G66,G67,G68,G69,G70,G71,G72,G73,G74,G75,G76,G77,G78,G79,G80,G81,G82,G83,G84,G85,G86,G87,G88,G89,G90,G91,G92,G93,G94,G95,G96,G97,G98,G99,G100,G101,G1…
G130	<->	G1,G2,G3,G4,G5,G6,G7,G8,G9,G10,G11,G12,G13,G14,G15,G16,G17,G18,G19,G20,G21,G22,G23,G24,G25,G26,G27,G28,G29,G30,G31,G32,G33,G34,G35,G36,G37,G38,G39,G40,G41,G42,G43,G44,G45,G46,G47,G48,G49,G50,G51,G52,G53,G54,G55,G56,G57,G58,G59,G60,G61,G62,G63,G64,G65,G66,G67,G68,G69,G70,G72,G73,G74,G75,G76,G77,G78,G79,G80,G81,G82,G83,G84,G85,G87,G88,G89,G90,G91,G92,G93,G94,G95,G96,G97,G98,G100,G101,G102,G103,G104…
G131	<->	G1,G2,G3,G4,G5,G6,G7,G8,G9,G10,G11,G12,G13,G14,G15,G16,G17,G18,G19,G20,G21,G22,G23,G24,G25,G26,G27,G28,G29,G30,G31,G32,G33,G34,G35,G36,G38,G39,G40,G41,G42,G43,G44,G45,G46,G47,G48,G49,G50,G51,G52,G53,G54,G55,G56,G57,G58,G59,G60,G61,G62,G63,G64,G65,G66,G67,G68,G69,G70,G71,G72,G73,G75,G76,G77,G78,G79,G80,G81,G82,G83,G84,G85,G86,G87,G88,G89,G90,G91,G92,G93,G94,G95,G96,G97,G98,G99,G100,G101,G102,G103,…
G132	<->	G1,G2,G3,G4,G5,G6,G7,G8,G9,G10,G11,G12,G13,G14,G15,G16,G17,G18,G19,G20,G21,G22,G23,G24,G25,G26,G27,G28,G29,G30,G31,G32,G33,G34,G35,G36,G37,G38,G39,G40,G41,G42,G43,G44,G45,G46,G47,G48,G49,G50,G51,G52,G53,G54,G55,G56,G57,G58,G59,G60,G61,G62,G63,G64,G65,G66,G67,G68,G69,G70,G71,G72,G73,G74,G75,G76,G77,G78,G79,G80,G81,G82,G83,G84,G85,G86,G88,G89,G90,G91,G92,G93,G94,G95,G96,G98,G99,G100,G101,G102,G103,…
G133	<->	G1,G2,G3,G4,G5,G6,G7,G8,G9,G10,G11,G12,G13,G14,G15,G16,G17,G18,G19,G20,G21,G22,G23,G24,G25,G27,G28,G29,G30,G31,G32,G33,G34,G35,G36,G37,G38,G39,G40,G41,G42,G43,G44,G45,G46,G47,G48,G49,G50,G51,G52,G53,G54,G55,G56,G57,G58,G59,G60,G61,G62,G63,G64,G65,G66,G67,G68,G69,G70,G71,G72,G73,G74,G75,G76,G77,G78,G79,G80,G81,G82,G83,G84,G85,G86,G87,G88,G89,G90,G91,G92,G93,G94,G95,G96,G97,G98,G99,G100,G101,G102,G…
G134	<->	G1,G2,G3,G4,G5,G6,G7,G8,G9,G10,G11,G12,G13,G14,G15,G16,G17,G18,G19,G20,G21,G22,G23,G24,G25,G26,G27,G28,G29,G30,G31,G32,G33,G34,G35,G36,G37,G38,G39,G40,G41,G42,G43,G44,G45,G46,G47,G48,G49,G50,G51,G52,G53,G54,G55,G56,G57,G58,G59,G60,G61,G62,G63,G64,G65,G66,G67,G68,G69,G70,G71,G72,G73,G74,G75,G76,G77,G78,G79,G80,G81,G82,G83,G84,G85,G86,G87,G88,G89,G90,G91,G92,G93,G94,G95,G96,G97,G98,G99,G100,G101,G1…
G135	<->	G1,G2,G3,G4,G5,G6,G7,G8,G9,G10,G11,G12,G13,G14,G15,G16,G17,G18,G19,G20,G21,G22,G23,G24,G25,G26,G27,G28,G29,G30,G31,G32,G33,G34,G35,G36,G37,G38,G39,G40,G41,G42,G43,G44,G45,G46,G47,G48,G49,G50,G51,G52,G53,G54,G55,G56,G57,G58,G59,G60,G61,G62,G63,G64,G65,G66,G67,G68,G69,G70,G71,G72,G73,G74,G75,G76,G77,G78,G79,G80,G81,G82,G83,G84,G85,G86,G87,G88,G89,G90,G91,G92,G93,G94,G95,G96,G97,G98,G99,G100,G101,G1…
G136	<->	G1,G2,G3,G4,G5,G6,G7,G8,G9,G10,G11,G12,G13,G14,G15,G16,G17,G18,G19,G20,G21,G22,G23,G24,G25,G26,G27,G28,G29,G30,G31,G32,G33,G34,G35,G36,G37,G38,G39,G40,G41,G42,G43,G44,G45,G46,G47,G48,G49,G50,G51,G52,G53,G54,G55,G56,G57,G58,G59,G60,G61,G62,G63,G64,G65,G66,G67,G68,G69,G70,G71,G72,G73,G74,G75,G76,G77,G78,G79,G81,G82,G83,G84,G85,G86,G87,G88,G89,G90,G91,G92,G93,G94,G95,G96,G97,G98,G99,G100,G101,G102,G…
G137	<->	G1,G2,G3,G4,G5,G6,G7,G8,G9,G10,G11,G12,G13,G14,G15,G16,G17,G18,G19,G20,G21,G22,G23,G24,G25,G26,G27,G28,G29,G30,G31,G32,G33,G34,G35,G36,G37,G38,G39,G40,G41,G42,G43,G44,G45,G46,G47,G48,G49,G50,G51,G52,G53,G54,G55,G56,G57,G58,G59,G60,G61,G62,G63,G64,G65,G66,G68,G69,G70,G71,G72,G73,G74,G75,G76,G77,G78,G79,G80,G81,G82,G83,G84,G85,G86,G87,G88,G89,G90,G91,G93,G94,G95,G96,G97,G98,G100,G101,G102,G103,G104…
G138	<->	G1,G3,G4,G5,G6,G7,G8,G9,G10,G11,G12,G13,G14,G15,G16,G17,G18,G19,G20,G21,G22,G23,G24,G25,G26,G27,G28,G29,G30,G31,G32,G33,G34,G35,G36,G37,G38,G39,G40,G41,G42,G43,G44,G45,G46,G47,G48,G49,G50,G51,G52,G53,G54,G55,G56,G57,G58,G59,G60,G61,G62,G63,G64,G65,G66,G67,G68,G69,G71,G72,G73,G74,G75,G76,G77,G78,G79,G80,G81,G82,G83,G84,G85,G86,G87,G88,G90,G91,G92,G93,G94,G95,G96,G97,G98,G99,G100,G101,G102,G103,G10…
G139	<->	G1,G2,G3,G4,G5,G6,G7,G8,G9,G10,G11,G12,G13,G14,G15,G16,G17,G18,G19,G20,G21,G22,G23,G24,G25,G26,G27,G28,G29,G30,G31,G32,G33,G34,G35,G36,G37,G38,G39,G40,G41,G42,G43,G44,G45,G46,G47,G48,G49,G50,G51,G52,G53,G54,G55,G56,G57,G58,G59,G60,G61,G62,G63,G64,G65,G66,G67,G68,G69,G70,G71,G72,G73,G74,G75,G76,G77,G78,G79,G80,G81,G82,G83,G84,G85,G86,G87,G88,G89,G90,G91,G92,G93,G94,G95,G96,G97,G98,G99,G101,G102,G1…
G140	<->	G1,G2,G3,G4,G5,G6,G7,G8,G9,G10,G11,G12,G13,G14,G15,G16,G17,G18,G19,G20,G21,G22,G23,G24,G25,G26,G27,G28,G29,G30,G31,G32,G33,G34,G35,G36,G37,G38,G39,G40,G41,G42,G43,G44,G45,G46,G47,G48,G49,G50,G51,G52,G53,G54,G55,G57,G58,G59,G60,G61,G62,G63,G64,G65,G66,G67,G68,G69,G70,G71,G72,G73,G74,G75,G76,G77,G78,G79,G80,G81,G82,G83,G84,G85,G86,G87,G88,G89,G90,G91,G92,G93,G94,G95,G96,G97,G98,G99,G100,G101,G102,G…
G141	<->	G1,G2,G3,G4,G5,G6,G7,G8,G9,G10,G11,G12,G13,G14,G15,G16,G17,G18,G19,G20,G21,G22,G23,G24,G25,G26,G27,G28,G29,G30,G31,G32,G33,G34,G35,G36,G37,G38,G39,G40,G41,G42,G43,G44,G45,G46,G47,G48,G49,G50,G51,G52,G53,G54,G55,G56,G57,G58,G59,G60,G61,G62,G63,G64,G65,G66,G67,G68,G69,G70,G71,G72,G73,G74,G75,G76,G77,G78,G79,G80,G81,G82,G83,G84,G85,G86,G87,G88,G89,G90,G91,G92,G93,G94,G95,G96,G97,G98,G99,G100,G101,G1…
G142	<->	G1,G2,G3,G4,G5,G6,G7,G8,G9,G10,G11,G12,G13,G14,G15,G16,G17,G18,G19,G20,G21,G22,G23,G24,G25,G26,G27,G28,G29,G30,G31,G32,G33,G34,G35,G36,G37,G38,G39,G40,G41,G42,G43,G44,G45,G46,G47,G48,G49,G50,G51,G52,G53,G54,G55,G56,G57,G58,G59,G60,G61,G62,G63,G64,G65,G66,G67,G68,G69,G70,G71,G72,G73,G74,G75,G76,G77,G78,G79,G80,G81,G82,G83,G84,G85,G86,G87,G88,G89,G90,G91,G92,G93,G94,G95,G96,G97,G98,G99,G100,G101,G1…
G143	<->	G1,G2,G3,G4,G5,G6,G7,G8,G9,G10,G11,G12,G13,G14,G15,G16,G17,G18,G19,G20,G21,G22,G23,G24,G25,G26,G27,G28,G29,G30,G31,G32,G33,G34,G35,G36,G37,G38,G39,G40,G41,G42,G43,G44,G45,G46,G47,G48,G49,G50,G51,G52,G53,G54,G56,G57,G58,G59,G60,G61,G63,G64,G65,G66,G67,G68,G69,G70,G71,G72,G73,G74,G75,G76,G77,G78,G79,G80,G81,G82,G83,G84,G85,G86,G87,G88,G89,G90,G91,G92,G93,G94,G95,G96,G97,G98,G99,G100,G101,G102,G103,…
G144	<->	G1,G2,G3,G4,G5,G6,G7,G8,G9,G10,G11,G12,G13,G14,G15,G16,G17,G18,G19,G20,G21,G22,G23,G24,G25,G26,G27,G28,G29,G30,G31,G32,G33,G34,G35,G36,G37,G38,G39,G40,G41,G42,G43,G44,G45,G46,G47,G48,G49,G50,G51,G52,G53,G54,G55,G56,G57,G58,G59,G60,G61,G62,G63,G64,G65,G66,G67,G68,G69,G70,G71,G72,G73,G74,G75,G76,G77,G78,G79,G80,G81,G83,G84,G85,G86,G87,G88,G89,G90,G91,G92,G93,G94,G95,G96,G97,G98,G99,G100,G101,G102,G…
G145	<->	G1,G2,G3,G4,G5,G6,G7,G8,G9,G10,G11,G12,G13,G14,G15,G16,G17,G18,G19,G20,G21,G22,G23,G24,G25,G26,G27,G28,G29,G30,G31,G32,G33,G34,G35,G36,G37,G38,G39,G40,G41,G42,G43,G44,G45,G47,G48,G49,G50,G51,G52,G53,G54,G55,G56,G57,G58,G59,G60,G61,G62,G63,G64,G65,G66,G67,G68,G69,G70,G71,G72,G73,G74,G75,G76,G77,G78,G79,G80,G81,G82,G83,G84,G85,G86,G87,G88,G89,G90,G91,G92,G93,G94,G95,G96,G97,G98,G99,G100,G101,G102,G…
G146	<->	G1,G2,G3,G4,G5,G6,G7,G8,G9,G10,G11,G12,G13,G14,G15,G16,G17,G18,G19,G20,G21,G22,G23,G24,G25,G26,G27,G28,G29,G30,G31,G32,G33,G34,G35,G36,G37,G38,G39,G40,G41,G42,G43,G44,G45,G47,G48,G49,G50,G51,G52,G53,G54,G55,G56,G57,G58,G59,G60,G61,G62,G63,G64,G65,G66,G67,G68,G69,G70,G71,G72,G73,G75,G76,G77,G78,G79,G80,G81,G82,G83,G84,G85,G86,G87,G88,G89,G90,G91,G92,G93,G94,G95,G96,G97,G98,G99,G100,G101,G102,G103,…
G147	<->	G1,G2,G3,G4,G5,G6,G7,G8,G9,G10,G11,G12,G13,G14,G16,G17,G18,G19,G20,G21,G22,G23,G24,G25,G26,G27,G28,G29,G30,G31,G32,G33,G34,G35,G36,G37,G38,G39,G40,G41,G42,G43,G44,G45,G46,G47,G48,G49,G50,G51,G52,G53,G54,G55,G56,G57,G58,G59,G60,G61,G62,G63,G64,G65,G66,G67,G68,G69,G70,G71,G72,G73,G74,G75,G76,G77,G78,G79,G80,G81,G82,G83,G84,G85,G86,G87,G88,G89,G90,G91,G92,G93,G94,G95,G96,G97,G98,G99,G100,G101,G102,G…
G148	<->	G1,G2,G3,G4,G5,G6,G7,G8,G9,G10,G11,G12,G13,G14,G15,G16,G17,G18,G19,G20,G21,G22,G23,G24,G25,G26,G27,G28,G29,G30,G31,G32,G33,G35,G36,G37,G38,G39,G40,G41,G42,G43,G44,G45,G46,G47,G48,G49,G50,G51,G52,G53,G54,G55,G56,G57,G58,G59,G60,G61,G62,G63,G64,G65,G66,G68,G69,G70,G71,G72,G73,G74,G75,G76,G77,G78,G79,G80,G81,G82,G83,G84,G85,G87,G88,G89,G90,G91,G92,G93,G94,G95,G96,G97,G98,G99,G100,G101,G102,G103,G105…
G149	<->	G1,G2,G3,G4,G5,G6,G7,G8,G9,G10,G11,G12,G13,G14,G15,G16,G17,G18,G19,G20,G21,G22,G23,G24,G26,G27,G28,G29,G30,G31,G32,G33,G34,G35,G36,G37,G38,G39,G40,G41,G42,G43,G44,G45,G46,G47,G48,G49,G50,G51,G52,G53,G54,G55,G56,G57,G58,G59,G60,G61,G62,G63,G64,G65,G66,G67,G68,G69,G70,G71,G72,G73,G74,G75,G76,G77,G78,G79,G80,G81,G82,G83,G84,G85,G86,G87,G88,G89,G90,G91,G92,G93,G94,G95,G96,G97,G98,G99,G100,G101,G102,G…
G150	<->	G1,G2,G3,G4,G5,G6,G7,G8,G9,G10,G11,G12,G13,G14,G15,G16,G17,G18,G19,G20,G21,G23,G24,G25,G26,G27,G28,G29,G30,G31,G32,G33,G34,G35,G36,G37,G38,G39,G40,G41,G42,G43,G44,G45,G46,G47,G48,G49,G50,G51,G52,G53,G54,G55,G56,G57,G58,G59,G60,G61,G62,G63,G64,G65,G66,G67,G68,G69,G70,G71,G72,G73,G74,G75,G76,G77,G78,G79,G80,G81,G82,G83,G84,G85,G86,G87,G88,G89,G91,G92,G93,G94,G95,G96,G97,G98,G99,G100,G101,G102,G103,…
G151	<->	G1,G2,G3,G4,G5,G6,G7,G8,G9,G10,G11,G12,G13,G14,G15,G16,G17,G18,G19,G20,G21,G22,G24,G25,G26,G27,G28,G29,G30,G31,G32,G33,G34,G35,G36,G37,G38,G39,G40,G41,G42,G43,G44,G45,G46,G47,G48,G49,G50,G51,G52,G53,G54,G55,G56,G57,G58,G59,G60,G61,G62,G64,G65,G66,G67,G68,G69,G70,G71,G72,G73,G74,G75,G76,G77,G78,G79,G80,G81,G82,G83,G84,G85,G86,G87,G88,G89,G90,G91,G92,G93,G94,G95,G96,G97,G98,G99,G100,G101,G102,G103,…
G152	<->	G1,G2,G3,G4,G5,G6,G7,G8,G9,G10,G11,G12,G13,G14,G15,G16,G17,G18,G19,G20,G21,G22,G23,G24,G25,G26,G27,G28,G29,G30,G31,G32,G33,G34,G35,G36,G37,G38,G39,G40,G41,G42,G43,G44,G45,G46,G47,G48,G49,G50,G51,G52,G53,G54,G55,G56,G57,G58,G59,G60,G61,G62,G63,G64,G65,G66,G67,G68,G69,G70,G71,G72,G74,G75,G76,G77,G78,G79,G80,G81,G82,G83,G84,G85,G86,G87,G88,G89,G90,G91,G92,G94,G95,G96,G97,G98,G99,G100,G101,G102,G103,…
G153	<->	G1,G2,G3,G4,G5,G6,G7,G8,G9,G10,G11,G12,G13,G14,G15,G16,G17,G18,G19,G20,G21,G22,G23,G24,G25,G26,G27,G28,G29,G30,G31,G32,G33,G34,G35,G36,G37,G38,G39,G40,G41,G42,G43,G44,G45,G46,G47,G48,G49,G50,G51,G52,G53,G54,G55,G56,G57,G58,G59,G60,G61,G62,G63,G64,G65,G66,G67,G68,G69,G70,G71,G72,G73,G74,G75,G76,G77,G78,G79,G80,G81,G83,G84,G85,G86,G87,G88,G89,G90,G91,G93,G94,G95,G96,G97,G98,G99,G100,G101,G102,G103,…
G154	<->	G1,G2,G3,G4,G5,G6,G7,G8,G9,G10,G11,G12,G13,G14,G15,G16,G17,G18,G19,G20,G21,G22,G24,G25,G26,G27,G28,G29,G31,G32,G33,G34,G35,G36,G38,G39,G40,G41,G42,G43,G44,G45,G46,G47,G48,G49,G50,G51,G52,G53,G54,G55,G56,G57,G58,G59,G60,G61,G62,G63,G64,G65,G66,G67,G68,G69,G70,G71,G72,G73,G74,G75,G76,G77,G78,G79,G80,G81,G82,G83,G84,G85,G86,G87,G88,G89,G90,G91,G92,G93,G94,G95,G96,G97,G98,G100,G101,G102,G103,G104,G10…
G155	<->	G1,G2,G3,G4,G5,G6,G7,G8,G9,G10,G11,G12,G13,G14,G15,G16,G17,G18,G19,G20,G21,G22,G23,G24,G25,G26,G27,G28,G29,G30,G31,G32,G33,G34,G35,G36,G37,G38,G39,G40,G41,G42,G43,G44,G45,G46,G47,G48,G49,G50,G51,G52,G53,G54,G55,G56,G57,G58,G59,G60,G61,G62,G63,G64,G65,G66,G67,G68,G69,G70,G71,G72,G73,G74,G75,G76,G77,G78,G79,G80,G81,G82,G83,G84,G85,G86,G87,G88,G89,G90,G91,G92,G93,G94,G95,G96,G97,G98,G99,G100,G101,G1…
G156	<->	G1,G2,G3,G4,G5,G6,G7,G8,G9,G10,G11,G12,G13,G14,G15,G16,G17,G18,G19,G20,G21,G22,G23,G24,G25,G26,G27,G28,G29,G30,G31,G32,G33,G34,G35,G36,G37,G38,G39,G40,G41,G42,G44,G45,G46,G47,G48,G49,G50,G51,G52,G53,G54,G55,G56,G57,G58,G59,G60,G61,G62,G63,G64,G65,G66,G68,G69,G70,G71,G72,G73,G74,G75,G76,G77,G78,G79,G80,G81,G82,G83,G84,G85,G86,G87,G88,G89,G90,G92,G93,G94,G95,G96,G97,G98,G99,G100,G101,G102,G103,G105…
G157	<->	G1,G2,G3,G4,G5,G6,G7,G8,G9,G10,G11,G12,G13,G14,G15,G16,G17,G18,G19,G20,G21,G22,G23,G24,G25,G26,G27,G28,G29,G30,G31,G32,G33,G34,G35,G36,G37,G38,G39,G40,G41,G42,G43,G44,G45,G46,G47,G48,G49,G50,G51,G52,G53,G55,G56,G57,G58,G59,G60,G61,G62,G63,G64,G65,G66,G67,G68,G69,G70,G71,G72,G73,G74,G75,G76,G77,G78,G79,G80,G82,G83,G84,G85,G86,G87,G88,G89,G90,G91,G92,G93,G94,G95,G96,G97,G98,G101,G102,G103,G104,G105…
G158	<->	G1,G2,G3,G4,G5,G6,G7,G8,G9,G10,G11,G12,G13,G14,G15,G16,G17,G18,G19,G20,G21,G22,G23,G24,G25,G26,G27,G28,G29,G30,G31,G32,G33,G34,G35,G36,G37,G38,G39,G40,G41,G42,G43,G44,G45,G46,G47,G48,G49,G50,G51,G52,G54,G55,G56,G57,G58,G59,G60,G62,G63,G64,G66,G67,G68,G70,G71,G72,G73,G74,G75,G76,G78,G79,G80,G81,G82,G83,G84,G85,G86,G87,G88,G89,G90,G91,G93,G94,G95,G96,G97,G98,G99,G100,G101,G102,G103,G104,G105,G106,G…
G159	<->	G1,G2,G3,G4,G5,G6,G7,G8,G9,G10,G11,G12,G13,G14,G15,G16,G17,G18,G19,G20,G21,G22,G23,G24,G25,G26,G27,G28,G29,G30,G31,G32,G33,G34,G35,G36,G37,G38,G39,G40,G41,G42,G43,G44,G45,G46,G47,G48,G49,G50,G51,G52,G53,G54,G55,G56,G57,G58,G59,G60,G61,G62,G63,G64,G65,G67,G69,G70,G71,G72,G73,G74,G75,G76,G77,G78,G79,G80,G81,G82,G83,G84,G85,G86,G87,G88,G89,G90,G91,G92,G93,G94,G95,G96,G97,G98,G99,G100,G101,G102,G103,…
G160	<->	G1,G2,G3,G4,G5,G6,G7,G8,G9,G10,G11,G12,G13,G14,G15,G16,G17,G18,G19,G20,G21,G22,G23,G24,G25,G26,G27,G28,G29,G30,G31,G32,G33,G34,G35,G36,G38,G39,G40,G41,G42,G43,G44,G45,G46,G47,G48,G49,G50,G51,G52,G53,G54,G55,G56,G57,G58,G59,G60,G61,G62,G63,G64,G65,G66,G67,G68,G69,G70,G71,G72,G73,G74,G75,G76,G77,G78,G79,G80,G81,G82,G83,G84,G85,G86,G87,G88,G89,G90,G91,G92,G93,G94,G95,G96,G97,G98,G99,G100,G101,G102,G…
G161	<->	G1,G2,G3,G4,G5,G6,G7,G8,G9,G10,G11,G12,G13,G14,G16,G17,G18,G19,G20,G21,G22,G23,G24,G25,G26,G27,G29,G30,G31,G32,G33,G34,G35,G36,G37,G38,G39,G40,G41,G42,G43,G44,G45,G46,G47,G48,G49,G50,G51,G52,G53,G54,G55,G56,G57,G58,G59,G60,G61,G62,G63,G64,G65,G66,G67,G68,G69,G70,G71,G73,G74,G75,G76,G77,G78,G79,G80,G81,G82,G83,G84,G85,G87,G88,G89,G90,G91,G92,G93,G94,G95,G96,G97,G98,G102,G103,G104,G106,G107,G108,G1…
G162	<->	G1,G2,G3,G4,G5,G6,G7,G8,G9,G10,G11,G12,G13,G14,G15,G16,G17,G18,G19,G20,G21,G22,G23,G24,G25,G26,G27,G28,G29,G30,G31,G32,G33,G34,G35,G36,G37,G38,G39,G42,G43,G44,G45,G46,G47,G48,G49,G50,G51,G52,G53,G54,G55,G56,G57,G58,G59,G60,G61,G62,G63,G64,G65,G66,G67,G68,G69,G71,G72,G73,G74,G75,G76,G77,G78,G79,G80,G81,G82,G83,G84,G85,G86,G88,G89,G90,G91,G92,G93,G94,G95,G96,G97,G98,G99,G100,G101,G102,G103,G104,G10…
G163	<->	G1,G2,G3,G4,G5,G6,G7,G8,G9,G10,G11,G12,G13,G14,G15,G16,G17,G18,G19,G20,G21,G22,G23,G24,G25,G26,G27,G28,G29,G30,G31,G32,G33,G34,G35,G36,G37,G38,G39,G40,G41,G42,G43,G44,G45,G46,G47,G48,G49,G50,G51,G52,G53,G54,G55,G56,G57,G59,G60,G61,G62,G63,G64,G65,G66,G67,G68,G69,G70,G71,G73,G74,G75,G76,G77,G78,G79,G80,G81,G82,G83,G84,G85,G86,G87,G88,G89,G90,G91,G92,G93,G94,G95,G96,G97,G98,G99,G100,G102,G103,G104,…
G164	<->	G1,G2,G3,G4,G5,G6,G7,G8,G9,G10,G11,G12,G13,G14,G15,G16,G17,G18,G19,G20,G21,G22,G23,G24,G25,G26,G27,G28,G29,G30,G31,G32,G34,G35,G36,G37,G38,G39,G40,G41,G42,G43,G44,G45,G46,G47,G48,G49,G50,G51,G52,G53,G54,G55,G56,G57,G58,G59,G60,G61,G62,G63,G64,G65,G66,G67,G68,G69,G70,G71,G72,G74,G75,G76,G77,G78,G79,G80,G81,G82,G83,G84,G85,G86,G87,G88,G89,G91,G92,G93,G94,G95,G96,G97,G98,G99,G100,G101,G102,G103,G104…
G165	<->	G1,G2,G3,G4,G5,G6,G7,G8,G9,G10,G12,G13,G14,G15,G16,G17,G18,G19,G20,G21,G22,G23,G24,G25,G26,G27,G28,G29,G30,G31,G32,G33,G34,G35,G36,G37,G38,G39,G40,G41,G42,G43,G44,G45,G46,G47,G48,G49,G50,G51,G52,G53,G54,G55,G56,G57,G58,G59,G60,G61,G62,G63,G64,G65,G66,G67,G68,G69,G70,G71,G72,G73,G74,G75,G76,G77,G78,G79,G81,G82,G83,G84,G85,G86,G87,G88,G89,G90,G91,G93,G94,G95,G96,G97,G98,G99,G100,G101,G102,G103,G104…
G166	<->	G1,G2,G3,G4,G5,G6,G7,G8,G9,G10,G11,G12,G13,G14,G15,G16,G17,G18,G19,G20,G21,G22,G23,G24,G25,G26,G27,G28,G29,G30,G31,G32,G33,G35,G36,G37,G38,G39,G40,G41,G42,G43,G44,G45,G46,G48,G49,G50,G51,G52,G53,G54,G55,G56,G57,G58,G59,G60,G61,G62,G63,G64,G66,G67,G68,G70,G71,G72,G73,G75,G76,G77,G78,G79,G80,G81,G82,G83,G84,G85,G86,G87,G88,G89,G90,G91,G92,G93,G94,G95,G96,G97,G98,G99,G100,G101,G102,G103,G104,G105,G1…
G167	<->	G1,G2,G3,G4,G5,G6,G7,G8,G9,G10,G11,G12,G13,G14,G15,G16,G17,G18,G19,G20,G21,G22,G23,G24,G25,G26,G27,G28,G29,G30,G31,G32,G33,G34,G35,G37,G38,G39,G40,G41,G42,G43,G44,G45,G46,G47,G48,G49,G50,G51,G52,G53,G54,G55,G56,G57,G58,G59,G60,G61,G62,G63,G64,G65,G66,G67,G68,G69,G70,G71,G72,G73,G74,G75,G76,G77,G78,G79,G80,G81,G82,G83,G84,G85,G86,G87,G88,G89,G90,G91,G92,G93,G94,G95,G96,G97,G98,G99,G100,G101,G102,G…
G168	<->	G1,G2,G3,G4,G5,G6,G7,G8,G9,G10,G11,G12,G13,G14,G15,G16,G17,G18,G19,G20,G21,G22,G23,G24,G25,G26,G27,G28,G29,G30,G31,G32,G33,G34,G35,G36,G37,G38,G39,G40,G41,G42,G43,G44,G45,G46,G47,G48,G49,G50,G51,G52,G53,G54,G55,G56,G57,G58,G59,G60,G61,G62,G63,G64,G65,G66,G67,G68,G69,G70,G71,G72,G73,G74,G75,G76,G77,G78,G79,G80,G81,G82,G83,G84,G85,G86,G87,G88,G89,G90,G91,G92,G93,G94,G95,G96,G97,G98,G99,G100,G101,G1…
G169	<->	G1,G2,G3,G4,G5,G6,G7,G8,G9,G10,G11,G12,G13,G14,G15,G16,G17,G18,G19,G20,G21,G22,G23,G25,G26,G27,G28,G29,G30,G31,G32,G33,G34,G35,G36,G37,G38,G39,G40,G41,G42,G43,G44,G45,G46,G47,G48,G49,G50,G51,G52,G53,G54,G55,G56,G57,G58,G59,G60,G61,G62,G63,G64,G65,G66,G67,G68,G69,G70,G71,G72,G73,G74,G75,G76,G77,G78,G79,G80,G81,G82,G83,G84,G85,G86,G87,G88,G89,G90,G91,G92,G93,G94,G95,G96,G97,G98,G99,G100,G101,G102,G…
G170	<->	G1,G2,G3,G4,G5,G6,G7,G8,G9,G10,G11,G12,G13,G14,G15,G16,G17,G18,G19,G20,G21,G22,G23,G24,G25,G26,G27,G28,G30,G31,G32,G33,G34,G35,G36,G37,G38,G39,G40,G41,G42,G43,G44,G45,G46,G47,G48,G49,G50,G51,G52,G53,G54,G55,G56,G57,G58,G59,G60,G61,G62,G63,G64,G65,G66,G67,G68,G69,G70,G71,G72,G73,G74,G75,G76,G77,G78,G79,G80,G81,G82,G83,G84,G85,G86,G87,G88,G89,G90,G91,G92,G93,G94,G95,G96,G97,G98,G99,G100,G101,G102,G…
G171	<->	G1,G2,G3,G4,G5,G6,G7,G8,G9,G10,G11,G12,G13,G14,G15,G16,G17,G18,G19,G20,G21,G22,G23,G24,G25,G26,G27,G28,G29,G30,G31,G32,G33,G34,G35,G36,G37,G38,G39,G40,G41,G42,G43,G44,G45,G46,G47,G48,G49,G50,G51,G52,G53,G54,G55,G56,G58,G59,G60,G61,G62,G63,G64,G65,G66,G67,G68,G69,G70,G71,G72,G73,G75,G76,G77,G78,G79,G80,G81,G82,G83,G84,G85,G87,G89,G90,G91,G93,G94,G95,G96,G97,G98,G99,G100,G101,G102,G103,G104,G105,G1…
G172	<->	G1,G2,G3,G4,G5,G6,G7,G8,G9,G10,G11,G12,G13,G14,G15,G16,G17,G18,G19,G20,G21,G22,G23,G24,G25,G26,G27,G28,G29,G30,G31,G32,G33,G34,G35,G36,G37,G38,G39,G40,G42,G43,G44,G45,G46,G47,G48,G49,G50,G51,G52,G53,G54,G55,G56,G57,G58,G59,G60,G61,G62,G64,G65,G66,G67,G68,G69,G70,G71,G72,G73,G74,G75,G76,G77,G78,G79,G80,G81,G82,G83,G85,G86,G87,G88,G89,G90,G91,G92,G93,G94,G95,G96,G97,G98,G99,G100,G101,G102,G103,G104…
G173	<->	G1,G2,G3,G4,G5,G6,G7,G8,G9,G10,G11,G12,G13,G14,G15,G16,G17,G18,G19,G20,G21,G23,G24,G25,G26,G27,G28,G29,G30,G31,G32,G33,G34,G35,G36,G37,G38,G39,G40,G41,G42,G43,G44,G45,G46,G47,G48,G49,G50,G51,G52,G53,G54,G56,G57,G58,G59,G60,G61,G62,G63,G64,G65,G66,G67,G68,G69,G70,G71,G72,G73,G74,G75,G76,G77,G78,G79,G80,G81,G82,G83,G84,G85,G86,G88,G89,G90,G91,G92,G93,G94,G95,G96,G97,G98,G99,G100,G101,G102,G103,G105…
G174	<->	G1,G2,G3,G4,G5,G6,G7,G8,G9,G10,G11,G12,G13,G14,G15,G16,G17,G18,G19,G20,G21,G22,G23,G24,G25,G26,G27,G28,G29,G30,G31,G32,G33,G34,G35,G36,G37,G38,G39,G40,G41,G42,G43,G44,G45,G46,G47,G48,G49,G51,G52,G53,G54,G55,G56,G57,G58,G59,G60,G61,G62,G63,G64,G65,G66,G68,G69,G70,G71,G73,G74,G75,G76,G77,G78,G79,G80,G81,G82,G83,G84,G85,G87,G88,G89,G90,G91,G92,G93,G94,G95,G96,G97,G98,G99,G100,G101,G102,G103,G104,G10…
G175	<->	G1,G2,G3,G4,G5,G6,G7,G8,G9,G10,G11,G12,G13,G14,G15,G16,G17,G18,G19,G20,G21,G22,G23,G24,G25,G26,G27,G28,G29,G30,G31,G32,G33,G34,G35,G36,G37,G38,G39,G40,G41,G42,G43,G44,G45,G46,G47,G48,G49,G50,G51,G52,G53,G54,G55,G56,G57,G58,G59,G60,G61,G62,G63,G64,G66,G67,G68,G69,G70,G71,G72,G73,G74,G75,G76,G77,G78,G79,G80,G81,G82,G83,G84,G85,G86,G87,G88,G89,G90,G91,G92,G93,G94,G95,G96,G97,G98,G99,G100,G101,G102,G…
G176	<->	G1,G2,G3,G4,G5,G6,G7,G8,G9,G10,G11,G12,G13,G14,G15,G16,G17,G18,G19,G20,G21,G22,G23,G24,G25,G26,G27,G28,G29,G30,G31,G32,G33,G34,G35,G36,G37,G38,G39,G40,G41,G42,G43,G44,G45,G46,G47,G48,G49,G50,G51,G52,G53,G54,G55,G56,G57,G58,G59,G60,G61,G62,G63,G64,G65,G66,G67,G68,G69,G70,G71,G72,G73,G74,G75,G76,G77,G78,G79,G80,G81,G82,G83,G84,G85,G86,G87,G88,G89,G90,G91,G92,G93,G94,G95,G96,G97,G98,G99,G100,G101,G1…
G177	<->	G1,G2,G3,G4,G5,G6,G7,G8,G9,G10,G11,G12,G13,G14,G15,G16,G17,G18,G19,G20,G21,G22,G23,G24,G25,G26,G27,G28,G29,G30,G31,G32,G33,G34,G35,G36,G37,G38,G39,G40,G41,G42,G43,G44,G45,G46,G47,G48,G49,G50,G51,G52,G53,G54,G55,G56,G57,G58,G59,G60,G61,G62,G63,G64,G65,G66,G67,G68,G69,G70,G71,G72,G73,G74,G75,G76,G77,G78,G79,G80,G81,G82,G83,G84,G85,G86,G87,G88,G89,G90,G91,G92,G93,G95,G96,G97,G98,G99,G100,G101,G102,G…
G178	<->	G1,G2,G3,G4,G5,G6,G7,G8,G9,G10,G11,G12,G13,G14,G15,G16,G17,G18,G19,G20,G21,G22,G23,G24,G25,G26,G27,G28,G29,G30,G31,G32,G33,G34,G35,G36,G37,G38,G39,G40,G41,G42,G43,G44,G45,G46,G47,G48,G49,G50,G51,G52,G53,G54,G55,G56,G57,G58,G59,G60,G61,G63,G64,G65,G66,G67,G68,G69,G70,G71,G72,G73,G74,G75,G76,G77,G78,G79,G80,G81,G82,G83,G84,G85,G86,G87,G88,G89,G90,G91,G92,G93,G94,G96,G97,G98,G99,G100,G101,G102,G103,…
G179	<->	G1,G2,G3,G4,G5,G6,G7,G8,G9,G10,G11,G12,G13,G14,G15,G16,G17,G18,G19,G20,G21,G22,G23,G24,G26,G27,G28,G29,G30,G31,G32,G33,G34,G35,G36,G37,G38,G39,G40,G41,G42,G43,G44,G45,G46,G47,G48,G49,G50,G51,G52,G53,G54,G55,G56,G57,G58,G59,G60,G61,G62,G63,G64,G65,G66,G67,G68,G69,G70,G71,G72,G73,G74,G75,G76,G77,G78,G79,G81,G82,G83,G84,G85,G86,G87,G88,G89,G90,G91,G92,G93,G94,G95,G96,G97,G98,G99,G100,G101,G102,G103,…
G180	<->	G1,G2,G3,G4,G5,G6,G7,G8,G9,G10,G11,G12,G13,G14,G15,G16,G17,G18,G19,G20,G21,G22,G23,G24,G25,G26,G27,G28,G29,G30,G32,G33,G34,G35,G36,G37,G38,G39,G40,G41,G42,G43,G44,G45,G46,G47,G48,G49,G50,G51,G52,G53,G54,G55,G56,G57,G58,G59,G60,G61,G62,G63,G64,G65,G66,G67,G68,G69,G70,G71,G72,G73,G74,G75,G76,G77,G78,G79,G80,G81,G82,G83,G84,G85,G86,G87,G88,G89,G90,G91,G92,G93,G94,G95,G96,G98,G99,G100,G101,G102,G103,…
G181	<->	G1,G2,G3,G4,G5,G6,G7,G8,G9,G10,G11,G12,G13,G14,G15,G16,G17,G18,G19,G20,G21,G22,G23,G24,G25,G26,G27,G28,G29,G30,G31,G32,G33,G34,G35,G36,G37,G38,G39,G40,G41,G42,G43,G44,G45,G46,G47,G48,G49,G50,G51,G52,G53,G54,G55,G56,G57,G58,G59,G60,G61,G62,G63,G64,G65,G66,G67,G68,G69,G70,G71,G72,G73,G74,G75,G76,G77,G78,G79,G80,G81,G82,G83,G84,G85,G86,G87,G88,G89,G90,G91,G92,G93,G94,G95,G96,G97,G98,G99,G100,G101,G1…
G182	<->	G1,G2,G3,G4,G5,G6,G7,G8,G9,G10,G11,G12,G13,G14,G15,G16,G17,G18,G19,G20,G21,G22,G23,G24,G25,G26,G27,G29,G30,G31,G32,G33,G34,G35,G36,G37,G38,G39,G40,G41,G42,G44,G45,G46,G47,G48,G49,G50,G51,G52,G53,G54,G55,G56,G57,G58,G59,G61,G62,G63,G64,G67,G68,G69,G70,G71,G73,G74,G75,G76,G77,G78,G79,G80,G81,G82,G83,G84,G85,G86,G87,G88,G89,G90,G91,G92,G93,G94,G95,G96,G97,G98,G99,G100,G101,G103,G105,G106,G107,G109,G…
G183	<->	G1,G2,G3,G4,G5,G6,G7,G8,G9,G10,G11,G12,G13,G14,G15,G16,G17,G18,G19,G20,G21,G22,G23,G24,G25,G27,G28,G29,G30,G31,G32,G33,G34,G35,G36,G37,G38,G39,G40,G41,G42,G43,G44,G46,G47,G48,G49,G50,G51,G52,G53,G54,G55,G56,G57,G58,G59,G60,G61,G62,G63,G64,G65,G66,G67,G68,G69,G70,G71,G72,G73,G74,G75,G76,G77,G78,G79,G80,G81,G82,G83,G84,G85,G86,G87,G88,G89,G90,G91,G92,G93,G94,G95,G97,G98,G99,G100,G101,G102,G103,G104…
G184	<->	G1,G2,G3,G4,G5,G6,G7,G8,G9,G10,G11,G12,G13,G14,G15,G16,G17,G18,G19,G20,G21,G22,G23,G24,G25,G26,G27,G28,G29,G30,G31,G32,G33,G34,G35,G36,G37,G38,G39,G40,G41,G42,G43,G44,G45,G46,G47,G48,G49,G50,G51,G52,G53,G54,G55,G56,G57,G58,G59,G60,G61,G62,G63,G64,G65,G66,G67,G68,G69,G70,G71,G72,G73,G74,G75,G76,G77,G78,G79,G80,G81,G82,G83,G84,G85,G87,G88,G89,G90,G91,G93,G94,G95,G96,G97,G98,G99,G100,G101,G102,G103,…
G185	<->	G1,G2,G3,G4,G5,G7,G8,G9,G10,G11,G12,G13,G14,G15,G16,G17,G18,G19,G20,G21,G22,G23,G24,G25,G26,G27,G28,G29,G30,G31,G32,G33,G35,G36,G37,G38,G39,G40,G41,G42,G43,G44,G45,G46,G48,G49,G50,G51,G52,G53,G54,G55,G56,G57,G58,G59,G61,G62,G63,G64,G66,G68,G69,G70,G71,G72,G73,G75,G76,G77,G78,G79,G80,G81,G82,G83,G84,G85,G86,G87,G88,G89,G90,G91,G92,G93,G94,G95,G96,G97,G98,G99,G100,G101,G102,G103,G104,G105,G106,G108…
G186	<->	G1,G2,G3,G4,G5,G7,G8,G9,G10,G11,G12,G13,G14,G15,G16,G17,G18,G19,G20,G21,G22,G23,G24,G25,G26,G27,G28,G29,G30,G31,G32,G33,G34,G35,G36,G37,G38,G39,G40,G41,G42,G43,G44,G45,G46,G47,G48,G49,G50,G51,G52,G53,G54,G55,G56,G57,G58,G59,G60,G61,G62,G63,G64,G65,G66,G67,G68,G69,G70,G71,G72,G73,G74,G75,G76,G77,G78,G79,G80,G81,G82,G83,G84,G85,G86,G87,G88,G89,G90,G91,G92,G93,G94,G95,G96,G97,G98,G99,G100,G101,G102,…
G187	<->	G1,G2,G3,G4,G5,G6,G7,G8,G9,G10,G11,G13,G14,G15,G16,G17,G18,G19,G20,G21,G22,G23,G24,G25,G26,G27,G28,G29,G30,G31,G32,G33,G34,G35,G36,G37,G38,G39,G40,G41,G42,G43,G44,G45,G46,G47,G48,G49,G50,G51,G52,G53,G54,G55,G56,G57,G58,G59,G60,G61,G62,G63,G64,G65,G66,G67,G68,G69,G70,G71,G72,G73,G74,G75,G76,G77,G78,G79,G80,G81,G82,G83,G84,G85,G86,G87,G88,G89,G90,G91,G92,G93,G94,G95,G96,G97,G98,G99,G100,G101,G102,G…
G188	<->	G1,G2,G3,G4,G5,G6,G7,G8,G9,G10,G11,G12,G13,G14,G15,G16,G17,G19,G20,G21,G22,G23,G24,G25,G26,G27,G28,G29,G30,G31,G32,G33,G34,G35,G36,G37,G38,G39,G40,G41,G42,G43,G44,G45,G46,G48,G49,G50,G51,G52,G53,G54,G55,G56,G57,G58,G59,G60,G61,G63,G64,G65,G66,G67,G68,G70,G71,G72,G73,G74,G75,G76,G77,G78,G79,G80,G81,G82,G83,G85,G87,G88,G89,G90,G91,G92,G93,G94,G95,G96,G97,G98,G99,G101,G102,G103,G105,G106,G107,G109,G…
G189	<->	G1,G2,G3,G4,G5,G6,G7,G8,G9,G10,G11,G12,G13,G14,G15,G16,G17,G18,G19,G20,G21,G22,G23,G24,G25,G26,G27,G28,G29,G30,G31,G32,G33,G34,G35,G36,G37,G38,G39,G40,G41,G42,G43,G44,G45,G46,G47,G48,G50,G51,G52,G53,G54,G55,G56,G57,G58,G59,G60,G61,G62,G63,G64,G65,G66,G67,G68,G69,G70,G71,G72,G73,G74,G75,G76,G77,G78,G79,G80,G81,G82,G83,G84,G85,G86,G87,G88,G89,G90,G91,G92,G93,G94,G95,G96,G97,G98,G99,G100,G101,G102,G…
G190	<->	G1,G2,G3,G4,G5,G6,G7,G8,G9,G10,G11,G12,G13,G14,G15,G16,G17,G19,G20,G21,G22,G23,G24,G25,G26,G27,G28,G29,G30,G31,G32,G33,G34,G35,G36,G37,G38,G39,G40,G41,G42,G43,G44,G45,G46,G47,G48,G49,G50,G51,G52,G53,G54,G55,G56,G57,G58,G59,G60,G61,G62,G63,G64,G65,G66,G67,G68,G69,G70,G71,G72,G73,G74,G75,G76,G77,G78,G79,G80,G81,G82,G83,G84,G85,G86,G87,G88,G89,G90,G91,G92,G93,G94,G95,G96,G97,G98,G99,G100,G101,G102,G…
G191	<->	G1,G2,G3,G4,G5,G6,G7,G8,G9,G10,G11,G12,G13,G14,G15,G16,G17,G18,G19,G20,G21,G22,G23,G24,G25,G26,G27,G28,G29,G30,G31,G33,G34,G35,G36,G37,G38,G39,G40,G41,G42,G43,G44,G45,G46,G47,G48,G50,G51,G52,G53,G54,G55,G56,G57,G58,G59,G60,G61,G62,G63,G64,G65,G66,G67,G68,G69,G70,G71,G72,G73,G74,G75,G76,G77,G78,G79,G80,G81,G82,G83,G84,G85,G86,G87,G88,G89,G90,G91,G92,G93,G94,G95,G96,G97,G98,G99,G100,G101,G103,G104,…
G192	<->	G1,G2,G3,G4,G5,G6,G7,G8,G9,G10,G11,G12,G13,G14,G15,G16,G17,G18,G19,G20,G21,G22,G23,G24,G25,G27,G28,G29,G30,G31,G32,G33,G34,G36,G37,G38,G39,G40,G42,G43,G44,G45,G46,G47,G48,G49,G50,G51,G52,G53,G54,G55,G56,G57,G58,G59,G60,G61,G62,G63,G64,G65,G66,G67,G68,G69,G70,G71,G72,G73,G74,G75,G76,G77,G78,G79,G81,G82,G83,G84,G85,G86,G87,G88,G89,G90,G91,G92,G93,G94,G95,G96,G97,G98,G99,G100,G101,G102,G103,G104,G10…
G193	<->	G1,G2,G3,G4,G5,G6,G7,G8,G9,G10,G11,G12,G13,G14,G15,G16,G17,G18,G19,G20,G21,G22,G23,G24,G25,G26,G27,G28,G29,G30,G31,G32,G33,G34,G35,G36,G37,G38,G39,G40,G41,G42,G43,G44,G45,G46,G47,G48,G49,G50,G51,G52,G53,G54,G55,G56,G57,G58,G59,G60,G61,G62,G63,G64,G66,G67,G68,G69,G70,G71,G73,G74,G75,G76,G77,G78,G79,G80,G81,G82,G83,G84,G85,G86,G87,G88,G89,G90,G91,G92,G93,G94,G95,G96,G97,G98,G99,G100,G102,G103,G104,…
G194	<->	G1,G2,G3,G4,G5,G6,G7,G8,G9,G10,G11,G12,G13,G14,G15,G16,G17,G18,G19,G20,G21,G22,G23,G24,G25,G26,G27,G28,G29,G30,G31,G32,G33,G34,G35,G36,G37,G38,G39,G40,G41,G42,G43,G44,G45,G46,G47,G48,G49,G50,G51,G52,G53,G54,G55,G56,G57,G58,G59,G60,G61,G62,G63,G64,G65,G66,G67,G68,G69,G70,G71,G72,G73,G74,G75,G76,G77,G78,G79,G80,G81,G82,G84,G85,G86,G87,G88,G89,G90,G91,G92,G93,G94,G95,G96,G97,G98,G99,G101,G102,G103,G…
G195	<->	G1,G2,G4,G5,G6,G7,G8,G9,G10,G11,G12,G13,G14,G15,G16,G17,G19,G20,G21,G22,G23,G24,G25,G26,G27,G28,G29,G30,G31,G32,G33,G34,G35,G36,G37,G38,G39,G40,G41,G42,G43,G44,G45,G46,G47,G48,G49,G50,G51,G52,G53,G54,G55,G56,G57,G58,G59,G60,G61,G62,G63,G64,G65,G66,G67,G68,G69,G70,G71,G72,G73,G74,G75,G76,G77,G78,G79,G80,G81,G82,G83,G84,G85,G86,G87,G88,G89,G90,G91,G92,G93,G94,G95,G96,G97,G98,G99,G100,G101,G102,G103…
G196	<->	G1,G2,G3,G4,G5,G6,G7,G8,G9,G10,G11,G12,G13,G14,G15,G16,G17,G18,G19,G20,G21,G22,G23,G24,G25,G26,G27,G28,G30,G31,G32,G33,G34,G35,G36,G37,G38,G39,G40,G41,G42,G43,G44,G45,G46,G47,G48,G49,G50,G51,G52,G53,G54,G56,G57,G58,G59,G60,G61,G62,G63,G64,G65,G66,G67,G68,G69,G70,G71,G72,G73,G74,G75,G76,G77,G78,G79,G80,G81,G82,G83,G84,G85,G86,G87,G88,G89,G90,G91,G92,G93,G94,G95,G96,G97,G98,G99,G100,G101,G102,G103,…
G197	<->	G1,G2,G3,G4,G5,G6,G7,G8,G9,G10,G11,G12,G13,G14,G15,G16,G17,G18,G19,G20,G21,G22,G23,G24,G25,G26,G27,G28,G29,G30,G31,G32,G33,G34,G35,G36,G37,G38,G39,G40,G41,G42,G43,G44,G45,G46,G47,G48,G49,G50,G51,G52,G53,G54,G55,G56,G57,G58,G59,G60,G61,G63,G64,G65,G66,G67,G68,G69,G70,G71,G72,G73,G74,G75,G77,G78,G79,G80,G81,G82,G83,G84,G85,G86,G87,G88,G89,G90,G91,G92,G93,G94,G95,G96,G97,G98,G99,G100,G101,G102,G103,…
G198	<->	G1,G2,G3,G4,G6,G7,G8,G9,G10,G11,G12,G13,G14,G16,G17,G18,G19,G20,G21,G22,G23,G24,G25,G26,G27,G28,G29,G30,G31,G32,G33,G34,G35,G36,G37,G38,G39,G40,G41,G42,G44,G45,G46,G47,G48,G50,G51,G52,G53,G54,G55,G56,G57,G58,G59,G61,G62,G63,G64,G65,G66,G67,G68,G69,G70,G71,G72,G73,G74,G75,G76,G77,G78,G79,G80,G81,G82,G83,G84,G85,G86,G87,G88,G89,G90,G92,G93,G94,G95,G96,G97,G98,G99,G100,G101,G103,G104,G105,G106,G107,…
G199	<->	G1,G2,G3,G4,G5,G6,G7,G8,G9,G10,G11,G12,G13,G14,G15,G16,G17,G18,G19,G20,G21,G22,G23,G24,G25,G26,G27,G29,G30,G31,G32,G33,G34,G35,G36,G37,G38,G39,G40,G41,G42,G43,G44,G45,G46,G47,G48,G49,G50,G52,G53,G54,G55,G56,G57,G58,G59,G60,G61,G62,G63,G64,G65,G66,G67,G68,G70,G71,G72,G73,G74,G75,G76,G77,G78,G79,G80,G81,G82,G83,G84,G85,G87,G88,G89,G90,G91,G92,G93,G94,G95,G96,G97,G98,G99,G100,G101,G102,G103,G104,G10…
G200	<->	G1,G2,G3,G4,G5,G6,G7,G8,G9,G10,G11,G12,G13,G14,G15,G16,G17,G18,G19,G20,G21,G22,G23,G24,G25,G26,G27,G28,G29,G30,G31,G32,G33,G34,G35,G36,G37,G38,G39,G40,G41,G42,G43,G44,G45,G46,G47,G48,G49,G50,G52,G53,G54,G55,G56,G57,G58,G59,G60,G61,G62,G63,G64,G65,G66,G67,G68,G69,G70,G71,G72,G73,G74,G75,G76,G77,G78,G79,G80,G81,G82,G83,G84,G85,G86,G87,G88,G89,G90,G91,G92,G93,G94,G95,G96,G97,G98,G99,G100,G101,G102,G…
G201	<->	G1,G2,G3,G4,G5,G6,G7,G8,G9,G10,G11,G12,G13,G15,G16,G17,G18,G19,G20,G21,G22,G23,G24,G25,G26,G27,G28,G29,G30,G31,G32,G34,G35,G36,G37,G38,G39,G40,G41,G42,G43,G44,G45,G46,G47,G48,G49,G50,G51,G53,G54,G55,G56,G57,G58,G59,G60,G61,G62,G63,G64,G65,G66,G67,G68,G69,G70,G71,G72,G73,G74,G75,G76,G77,G78,G79,G80,G81,G82,G83,G84,G85,G86,G87,G88,G89,G90,G91,G92,G93,G95,G96,G97,G98,G99,G100,G101,G102,G103,G104,G10…
G202	<->	G1,G2,G3,G4,G5,G6,G7,G8,G9,G10,G11,G12,G13,G14,G15,G16,G17,G18,G19,G20,G21,G22,G23,G24,G25,G26,G27,G28,G29,G30,G31,G32,G34,G35,G36,G37,G38,G39,G40,G41,G42,G43,G44,G46,G47,G48,G49,G50,G51,G52,G53,G54,G55,G56,G57,G58,G59,G60,G61,G62,G63,G64,G65,G66,G67,G68,G70,G71,G72,G73,G74,G75,G76,G77,G78,G79,G80,G81,G82,G83,G84,G85,G86,G87,G88,G89,G90,G92,G93,G94,G95,G96,G97,G98,G99,G100,G101,G102,G103,G104,G10…
G203	<->	G1,G2,G3,G4,G5,G6,G8,G9,G10,G11,G12,G13,G14,G15,G16,G17,G18,G19,G20,G21,G22,G23,G24,G25,G26,G27,G28,G29,G30,G31,G32,G33,G34,G35,G36,G37,G38,G39,G40,G41,G42,G43,G44,G45,G46,G47,G48,G49,G50,G51,G52,G53,G54,G55,G56,G57,G58,G59,G60,G61,G62,G63,G64,G65,G66,G67,G68,G69,G70,G71,G72,G73,G74,G75,G76,G77,G78,G79,G80,G81,G82,G83,G84,G85,G86,G87,G88,G89,G90,G91,G92,G93,G94,G95,G96,G97,G98,G99,G100,G101,G102,…
G204	<->	G1,G2,G3,G4,G6,G7,G8,G9,G10,G11,G12,G13,G14,G15,G16,G17,G18,G19,G20,G21,G22,G23,G24,G25,G26,G27,G28,G29,G30,G31,G32,G33,G34,G35,G36,G37,G38,G39,G40,G41,G42,G43,G44,G45,G46,G47,G48,G49,G50,G51,G52,G53,G54,G55,G56,G57,G58,G59,G60,G61,G62,G63,G64,G65,G66,G68,G69,G70,G71,G73,G74,G75,G76,G77,G78,G79,G80,G81,G82,G83,G84,G85,G86,G87,G88,G89,G90,G91,G92,G93,G94,G95,G96,G97,G98,G99,G100,G101,G102,G103,G10…
G205	<->	G1,G2,G3,G4,G5,G6,G7,G8,G10,G11,G12,G13,G14,G15,G16,G17,G18,G19,G20,G21,G22,G23,G24,G25,G26,G27,G28,G29,G30,G31,G32,G33,G34,G35,G36,G37,G38,G39,G40,G41,G42,G43,G44,G45,G46,G47,G48,G49,G50,G51,G52,G53,G54,G55,G56,G57,G58,G59,G60,G61,G62,G63,G64,G65,G66,G67,G68,G69,G70,G71,G72,G73,G74,G75,G76,G77,G78,G79,G80,G81,G82,G83,G84,G85,G86,G87,G89,G90,G91,G92,G93,G94,G95,G96,G97,G98,G99,G100,G102,G103,G104…
G206	<->	G1,G2,G3,G4,G5,G6,G7,G8,G9,G10,G11,G12,G13,G14,G15,G16,G17,G19,G20,G21,G22,G23,G24,G25,G26,G27,G28,G29,G30,G31,G32,G33,G34,G35,G36,G37,G39,G40,G41,G42,G43,G44,G45,G46,G47,G48,G49,G50,G52,G53,G55,G56,G57,G58,G59,G60,G61,G62,G63,G64,G65,G66,G67,G68,G69,G70,G71,G72,G73,G74,G75,G76,G77,G78,G79,G80,G81,G82,G83,G84,G85,G87,G88,G89,G90,G91,G92,G93,G94,G95,G96,G97,G98,G99,G100,G101,G102,G103,G104,G105,G1…
G207	<->	G1,G2,G3,G4,G5,G6,G7,G8,G9,G11,G12,G13,G14,G15,G16,G17,G18,G19,G20,G21,G22,G23,G24,G25,G26,G27,G28,G29,G30,G31,G32,G33,G34,G35,G36,G37,G38,G39,G40,G41,G42,G44,G45,G46,G47,G48,G49,G50,G51,G52,G53,G54,G55,G56,G57,G58,G59,G60,G61,G62,G63,G64,G65,G66,G67,G68,G69,G70,G71,G73,G75,G76,G77,G78,G79,G80,G81,G82,G83,G84,G85,G86,G87,G88,G89,G90,G91,G92,G93,G94,G95,G96,G97,G98,G99,G100,G101,G102,G103,G105,G10…
G208	<->	G1,G2,G3,G4,G5,G6,G7,G8,G9,G10,G11,G12,G13,G14,G15,G16,G17,G18,G19,G20,G21,G22,G23,G24,G25,G26,G27,G28,G29,G30,G31,G32,G33,G34,G35,G36,G37,G38,G39,G40,G41,G42,G43,G44,G45,G46,G47,G48,G49,G50,G51,G52,G53,G54,G55,G56,G57,G58,G59,G60,G61,G62,G63,G64,G65,G66,G67,G68,G69,G70,G71,G72,G73,G74,G75,G76,G77,G78,G79,G80,G81,G82,G83,G84,G85,G86,G87,G88,G89,G90,G91,G92,G93,G94,G95,G96,G97,G98,G99,G100,G101,G1…
G209	<->	G1,G2,G3,G4,G5,G7,G8,G9,G10,G11,G12,G13,G14,G15,G16,G17,G18,G19,G20,G21,G22,G23,G24,G25,G26,G27,G28,G29,G30,G31,G32,G33,G34,G35,G36,G37,G38,G39,G40,G41,G42,G43,G44,G45,G46,G47,G48,G49,G50,G51,G52,G53,G54,G55,G57,G58,G59,G60,G61,G62,G63,G64,G65,G66,G67,G68,G69,G70,G71,G72,G73,G74,G75,G76,G77,G78,G79,G80,G81,G82,G83,G84,G85,G86,G87,G88,G89,G90,G91,G92,G93,G94,G95,G96,G97,G98,G99,G100,G101,G102,G103…
G210	<->	G1,G2,G3,G4,G5,G6,G7,G8,G9,G10,G11,G12,G13,G14,G15,G16,G17,G18,G19,G20,G21,G22,G23,G25,G26,G27,G28,G29,G30,G31,G32,G33,G34,G35,G36,G37,G38,G39,G40,G41,G42,G43,G44,G45,G46,G47,G48,G49,G50,G51,G52,G53,G54,G55,G56,G57,G58,G60,G61,G62,G63,G64,G65,G66,G67,G68,G69,G70,G71,G72,G73,G74,G75,G76,G77,G78,G79,G80,G81,G82,G83,G84,G86,G87,G88,G89,G90,G91,G92,G93,G94,G95,G96,G97,G98,G99,G100,G101,G102,G103,G104…
G211	<->	G1,G2,G3,G4,G5,G6,G7,G8,G9,G10,G11,G12,G13,G14,G15,G16,G17,G18,G19,G20,G21,G22,G23,G24,G25,G26,G27,G28,G29,G30,G31,G32,G33,G34,G35,G36,G37,G38,G39,G40,G41,G42,G43,G44,G45,G46,G47,G48,G49,G50,G51,G52,G53,G54,G55,G56,G57,G59,G60,G61,G62,G63,G64,G65,G66,G67,G68,G69,G70,G71,G72,G73,G74,G75,G76,G77,G78,G79,G80,G81,G82,G83,G84,G85,G86,G87,G88,G90,G91,G92,G93,G94,G95,G96,G97,G98,G99,G100,G101,G102,G103,…
G212	<->	G1,G2,G3,G4,G5,G6,G7,G8,G9,G10,G11,G12,G13,G14,G15,G16,G17,G18,G19,G20,G21,G22,G23,G24,G25,G26,G27,G28,G29,G30,G31,G32,G33,G34,G35,G36,G37,G38,G39,G40,G41,G42,G43,G44,G46,G47,G48,G49,G50,G51,G52,G53,G54,G55,G56,G57,G58,G59,G60,G61,G62,G63,G64,G65,G66,G67,G68,G69,G70,G71,G72,G73,G74,G75,G76,G77,G78,G79,G80,G81,G82,G83,G84,G85,G86,G87,G88,G89,G90,G91,G92,G93,G94,G96,G97,G98,G99,G101,G102,G103,G104,…
G213	<->	G1,G2,G3,G4,G5,G6,G7,G8,G9,G10,G11,G12,G13,G14,G15,G16,G18,G19,G20,G21,G22,G23,G24,G25,G26,G27,G28,G29,G30,G31,G32,G34,G35,G36,G37,G38,G39,G40,G41,G42,G43,G44,G45,G46,G47,G48,G49,G50,G51,G52,G53,G54,G55,G56,G57,G58,G59,G60,G61,G62,G63,G64,G65,G66,G67,G68,G69,G70,G71,G72,G73,G74,G75,G76,G77,G78,G79,G80,G81,G82,G83,G84,G85,G86,G87,G88,G89,G90,G91,G92,G93,G95,G96,G97,G98,G99,G100,G101,G102,G103,G104…
G214	<->	G1,G2,G3,G4,G5,G6,G7,G8,G9,G10,G11,G12,G13,G14,G15,G16,G17,G18,G19,G20,G21,G22,G24,G25,G26,G27,G28,G29,G30,G31,G32,G33,G34,G35,G36,G37,G38,G39,G40,G41,G42,G43,G44,G45,G46,G47,G48,G49,G50,G52,G53,G54,G55,G56,G57,G58,G59,G60,G61,G62,G63,G64,G65,G66,G67,G68,G69,G71,G72,G73,G74,G75,G76,G77,G78,G79,G80,G81,G82,G83,G84,G85,G86,G87,G88,G89,G90,G91,G92,G93,G94,G95,G96,G97,G98,G99,G100,G101,G102,G103,G104…
G215	<->	G1,G2,G3,G4,G5,G6,G7,G8,G9,G10,G11,G12,G13,G14,G15,G16,G18,G19,G20,G21,G22,G23,G24,G25,G26,G27,G28,G29,G30,G31,G32,G33,G34,G35,G36,G37,G38,G39,G40,G41,G42,G43,G44,G45,G46,G47,G48,G49,G50,G51,G52,G53,G54,G55,G56,G57,G58,G59,G60,G61,G62,G63,G64,G65,G66,G67,G69,G70,G71,G72,G73,G74,G75,G76,G77,G78,G79,G80,G81,G82,G83,G84,G85,G86,G87,G88,G89,G90,G91,G92,G93,G94,G95,G97,G98,G99,G100,G101,G102,G103,G104…
G216	<->	G1,G2,G3,G4,G5,G6,G7,G8,G9,G10,G11,G12,G13,G14,G15,G16,G17,G18,G19,G20,G21,G22,G23,G24,G25,G26,G27,G28,G29,G30,G31,G32,G33,G34,G35,G36,G37,G38,G40,G41,G42,G43,G44,G45,G46,G47,G49,G50,G51,G52,G53,G54,G55,G56,G57,G58,G59,G60,G61,G62,G63,G64,G65,G66,G67,G68,G69,G70,G71,G72,G74,G75,G76,G77,G78,G79,G80,G81,G82,G83,G84,G85,G86,G87,G88,G89,G90,G92,G93,G94,G95,G96,G97,G98,G99,G101,G102,G103,G105,G106,G10…
G217	<->	G1,G2,G3,G4,G5,G6,G7,G8,G9,G10,G11,G12,G13,G14,G15,G16,G17,G18,G19,G20,G21,G22,G23,G24,G25,G26,G27,G28,G29,G30,G31,G32,G33,G34,G35,G36,G37,G38,G39,G40,G41,G42,G43,G44,G46,G47,G48,G49,G50,G51,G52,G53,G54,G55,G56,G57,G58,G59,G60,G61,G62,G63,G65,G66,G67,G68,G69,G70,G71,G72,G73,G74,G75,G76,G77,G78,G79,G80,G81,G82,G83,G84,G85,G86,G87,G88,G89,G90,G91,G92,G93,G94,G95,G96,G97,G98,G99,G100,G101,G102,G103,…
G218	<->	G1,G2,G3,G4,G5,G6,G7,G8,G9,G10,G11,G12,G13,G15,G16,G17,G18,G19,G20,G21,G22,G23,G24,G25,G26,G27,G28,G29,G30,G31,G32,G33,G34,G35,G36,G37,G38,G39,G40,G41,G42,G43,G44,G45,G46,G48,G49,G50,G51,G52,G53,G54,G55,G56,G57,G58,G59,G60,G61,G62,G63,G64,G66,G67,G68,G69,G70,G71,G72,G73,G75,G76,G77,G78,G79,G80,G81,G82,G83,G84,G85,G86,G87,G88,G89,G90,G91,G92,G93,G94,G96,G97,G98,G99,G100,G101,G102,G103,G104,G105,G1…
G219	<->	G1,G2,G3,G4,G5,G6,G7,G8,G9,G10,G11,G12,G13,G14,G15,G16,G17,G18,G19,G20,G21,G22,G23,G24,G25,G26,G27,G28,G29,G30,G31,G32,G33,G35,G36,G37,G38,G39,G40,G41,G42,G44,G45,G46,G47,G48,G49,G50,G51,G52,G53,G54,G55,G56,G57,G58,G59,G60,G61,G62,G64,G65,G66,G67,G68,G69,G70,G71,G72,G73,G74,G75,G76,G77,G78,G79,G80,G81,G82,G83,G84,G85,G86,G87,G88,G89,G90,G92,G93,G94,G95,G96,G97,G98,G99,G100,G101,G102,G103,G104,G10…
G220	<->	G1,G2,G3,G4,G5,G6,G7,G8,G9,G10,G11,G12,G13,G14,G15,G16,G17,G18,G19,G20,G21,G22,G23,G24,G25,G26,G27,G28,G29,G30,G31,G32,G33,G34,G35,G36,G37,G38,G39,G40,G42,G43,G44,G45,G46,G47,G48,G49,G50,G51,G52,G53,G54,G55,G56,G57,G58,G59,G60,G61,G62,G63,G65,G66,G67,G68,G69,G70,G71,G72,G73,G74,G75,G76,G77,G78,G79,G80,G81,G82,G83,G84,G85,G86,G87,G88,G89,G91,G92,G93,G94,G95,G96,G97,G98,G99,G100,G101,G102,G103,G104…
G221	<->	G1,G2,G3,G4,G5,G6,G7,G8,G9,G10,G11,G12,G13,G14,G15,G16,G17,G18,G19,G20,G21,G22,G23,G24,G25,G26,G27,G28,G29,G30,G31,G32,G33,G34,G35,G36,G37,G38,G39,G40,G41,G42,G43,G44,G46,G47,G48,G49,G51,G52,G53,G54,G55,G56,G57,G58,G59,G60,G61,G62,G63,G64,G65,G66,G67,G68,G69,G70,G71,G72,G73,G74,G75,G76,G77,G78,G79,G80,G81,G82,G83,G84,G85,G86,G87,G88,G89,G90,G91,G92,G93,G95,G96,G97,G98,G99,G101,G102,G103,G104,G105…
G222	<->	G1,G2,G3,G4,G5,G6,G7,G8,G9,G10,G11,G12,G13,G14,G15,G16,G17,G18,G19,G20,G21,G22,G23,G24,G25,G26,G27,G28,G29,G30,G31,G32,G34,G35,G36,G37,G38,G39,G41,G42,G43,G44,G45,G46,G47,G48,G49,G50,G51,G52,G53,G54,G55,G56,G57,G58,G59,G60,G61,G62,G63,G64,G65,G66,G68,G69,G70,G71,G72,G73,G75,G76,G77,G78,G79,G80,G81,G82,G83,G84,G85,G86,G87,G88,G89,G90,G91,G92,G93,G94,G95,G96,G97,G98,G99,G101,G102,G103,G104,G105,G10…
G223	<->	G1,G2,G3,G4,G5,G6,G7,G8,G9,G10,G11,G12,G13,G14,G15,G16,G17,G18,G19,G20,G21,G23,G24,G25,G26,G27,G28,G29,G30,G31,G32,G33,G34,G35,G36,G37,G38,G39,G40,G41,G42,G43,G44,G45,G46,G47,G48,G49,G50,G51,G52,G53,G54,G55,G56,G57,G58,G59,G60,G61,G62,G63,G64,G65,G66,G67,G68,G69,G70,G71,G72,G73,G74,G75,G76,G77,G78,G79,G80,G81,G82,G83,G84,G85,G86,G87,G88,G89,G90,G91,G92,G93,G94,G95,G96,G98,G99,G101,G102,G103,G104,…
G224	<->	G1,G2,G3,G4,G5,G6,G7,G8,G9,G10,G11,G12,G13,G14,G15,G16,G17,G18,G19,G20,G21,G22,G23,G24,G25,G26,G27,G28,G29,G30,G32,G33,G35,G36,G37,G38,G39,G40,G41,G42,G43,G44,G45,G46,G47,G48,G49,G50,G51,G52,G53,G54,G55,G56,G57,G58,G59,G60,G61,G62,G64,G66,G67,G68,G69,G70,G71,G72,G73,G75,G76,G77,G78,G79,G80,G81,G82,G83,G84,G85,G86,G87,G88,G89,G90,G91,G93,G94,G95,G96,G97,G99,G100,G101,G102,G103,G104,G105,G106,G107,…
G225	<->	G1,G2,G3,G4,G5,G6,G7,G8,G9,G10,G11,G12,G13,G14,G15,G16,G17,G18,G19,G20,G21,G22,G23,G24,G25,G26,G28,G29,G30,G31,G32,G33,G34,G35,G36,G37,G38,G39,G40,G41,G42,G43,G44,G45,G46,G47,G48,G49,G50,G51,G52,G53,G54,G55,G56,G57,G58,G59,G60,G61,G62,G63,G64,G65,G66,G67,G68,G69,G70,G71,G72,G73,G74,G75,G76,G77,G78,G79,G80,G81,G82,G83,G84,G85,G86,G87,G88,G89,G90,G91,G92,G93,G94,G95,G96,G97,G98,G99,G100,G101,G102,G…
G226	<->	G1,G2,G3,G4,G5,G6,G7,G8,G9,G10,G11,G12,G13,G14,G15,G16,G17,G18,G19,G20,G21,G22,G23,G24,G25,G26,G27,G28,G29,G30,G31,G32,G33,G34,G35,G36,G37,G38,G39,G40,G41,G42,G43,G44,G45,G46,G47,G48,G49,G50,G51,G52,G53,G54,G55,G56,G57,G58,G59,G60,G61,G62,G63,G64,G65,G66,G67,G68,G69,G70,G71,G72,G73,G74,G75,G76,G77,G78,G79,G80,G81,G82,G83,G84,G85,G86,G87,G88,G89,G90,G91,G92,G93,G94,G96,G97,G98,G100,G101,G102,G103,…
G227	<->	G1,G2,G3,G4,G5,G6,G7,G8,G9,G10,G11,G12,G13,G14,G15,G16,G17,G18,G19,G20,G21,G22,G23,G24,G26,G27,G28,G29,G30,G31,G32,G33,G34,G35,G36,G37,G38,G39,G40,G41,G42,G43,G44,G45,G46,G47,G48,G49,G51,G52,G53,G54,G55,G56,G57,G58,G60,G61,G62,G63,G64,G65,G66,G67,G68,G69,G70,G71,G72,G73,G75,G76,G77,G78,G79,G80,G81,G82,G83,G84,G85,G86,G87,G88,G89,G90,G91,G92,G93,G94,G95,G96,G97,G98,G99,G100,G101,G102,G103,G104,G10…
G228	<->	G1,G2,G3,G4,G5,G6,G7,G8,G9,G10,G11,G12,G13,G14,G15,G16,G17,G18,G19,G20,G21,G23,G24,G25,G26,G27,G28,G29,G30,G31,G32,G33,G35,G36,G37,G38,G39,G40,G41,G42,G43,G44,G45,G46,G47,G48,G49,G50,G51,G52,G53,G54,G55,G56,G57,G58,G59,G60,G61,G62,G63,G64,G65,G66,G67,G68,G69,G70,G71,G73,G74,G75,G76,G77,G78,G79,G80,G81,G83,G84,G85,G86,G87,G88,G89,G90,G91,G92,G93,G94,G95,G96,G97,G98,G99,G100,G101,G102,G103,G104,G10…
G229	<->	G1,G2,G3,G4,G5,G6,G7,G8,G9,G10,G11,G12,G13,G14,G15,G16,G17,G18,G19,G20,G21,G22,G23,G24,G25,G26,G27,G28,G29,G30,G31,G32,G33,G34,G35,G36,G37,G38,G39,G40,G41,G42,G43,G44,G45,G46,G47,G48,G49,G50,G51,G52,G53,G54,G55,G56,G58,G59,G60,G61,G62,G63,G64,G65,G66,G68,G70,G71,G72,G73,G75,G76,G77,G78,G79,G80,G81,G82,G83,G84,G85,G86,G87,G88,G89,G90,G93,G94,G95,G97,G98,G99,G100,G101,G102,G103,G104,G105,G106,G107,…
G230	<->	G1,G2,G3,G4,G5,G6,G7,G8,G9,G10,G11,G12,G13,G14,G15,G16,G17,G18,G19,G20,G22,G23,G24,G25,G26,G27,G28,G29,G30,G31,G32,G33,G34,G35,G36,G37,G38,G39,G40,G41,G42,G43,G44,G45,G46,G47,G48,G49,G50,G51,G52,G53,G54,G56,G57,G58,G60,G61,G62,G63,G64,G66,G67,G68,G69,G70,G71,G72,G73,G74,G75,G76,G77,G78,G79,G80,G81,G82,G83,G84,G85,G86,G87,G88,G89,G90,G91,G92,G93,G94,G95,G96,G97,G98,G99,G100,G101,G102,G103,G104,G10…
G231	<->	G1,G2,G3,G4,G5,G6,G7,G8,G9,G10,G11,G12,G13,G14,G15,G16,G17,G18,G19,G20,G21,G22,G23,G24,G25,G26,G27,G28,G29,G30,G31,G32,G33,G34,G35,G36,G37,G38,G39,G40,G41,G43,G44,G45,G46,G47,G48,G49,G50,G51,G52,G53,G54,G55,G56,G57,G58,G59,G60,G61,G63,G64,G66,G67,G68,G69,G70,G71,G72,G73,G75,G76,G77,G78,G79,G80,G81,G82,G83,G84,G85,G86,G87,G88,G89,G90,G91,G92,G93,G94,G95,G96,G97,G98,G100,G101,G102,G103,G104,G106,G1…
G232	<->	G1,G2,G3,G4,G5,G7,G8,G9,G10,G11,G12,G13,G14,G15,G16,G17,G18,G19,G20,G21,G22,G23,G24,G25,G26,G27,G28,G29,G30,G31,G32,G33,G35,G36,G37,G38,G39,G40,G41,G42,G44,G45,G46,G48,G49,G50,G51,G52,G53,G55,G56,G57,G58,G59,G60,G61,G62,G63,G64,G65,G66,G67,G68,G70,G71,G72,G73,G74,G75,G76,G77,G78,G79,G80,G81,G82,G83,G84,G85,G87,G88,G89,G92,G93,G94,G96,G97,G98,G100,G101,G102,G103,G104,G106,G107,G108,G109,G110,G111,…
G233	<->	G1,G2,G3,G5,G6,G7,G8,G9,G10,G11,G12,G13,G14,G15,G16,G17,G18,G19,G20,G21,G22,G23,G24,G25,G26,G27,G28,G29,G30,G32,G33,G34,G35,G36,G37,G38,G39,G40,G42,G43,G44,G45,G46,G47,G48,G49,G50,G51,G52,G53,G54,G55,G56,G57,G58,G59,G60,G61,G62,G63,G64,G65,G66,G67,G68,G69,G70,G71,G72,G73,G74,G75,G76,G77,G79,G80,G81,G82,G83,G84,G85,G86,G87,G88,G89,G90,G91,G92,G93,G94,G95,G96,G97,G98,G99,G101,G102,G103,G104,G105,G1…
G234	<->	G1,G2,G3,G4,G5,G6,G7,G8,G9,G10,G11,G12,G13,G14,G15,G16,G17,G18,G19,G20,G21,G22,G23,G24,G25,G26,G27,G28,G29,G30,G31,G32,G33,G35,G37,G38,G39,G40,G41,G42,G43,G44,G45,G46,G47,G48,G49,G50,G51,G53,G54,G55,G56,G57,G58,G59,G60,G61,G62,G63,G64,G65,G66,G67,G68,G69,G70,G71,G74,G75,G76,G77,G78,G79,G80,G81,G82,G83,G84,G85,G86,G87,G88,G89,G91,G92,G93,G94,G95,G96,G97,G98,G99,G100,G101,G102,G103,G104,G105,G106,G…
G235	<->	G1,G3,G4,G5,G6,G7,G8,G9,G10,G11,G12,G13,G15,G16,G17,G18,G19,G20,G21,G22,G23,G24,G25,G26,G27,G28,G29,G30,G31,G32,G33,G34,G35,G36,G37,G38,G39,G40,G41,G42,G43,G44,G45,G46,G47,G48,G49,G50,G51,G52,G53,G54,G55,G56,G57,G58,G59,G60,G61,G62,G63,G64,G66,G67,G68,G69,G70,G71,G72,G73,G74,G75,G76,G77,G78,G79,G80,G81,G82,G83,G84,G85,G86,G87,G88,G89,G90,G91,G92,G93,G94,G95,G96,G97,G98,G99,G100,G101,G102,G103,G10…
G236	<->	G1,G2,G3,G4,G5,G6,G7,G8,G9,G10,G11,G12,G13,G14,G15,G16,G17,G18,G19,G21,G22,G23,G24,G25,G26,G27,G28,G29,G30,G31,G32,G33,G34,G35,G36,G37,G38,G39,G40,G41,G42,G43,G44,G45,G46,G47,G48,G49,G50,G51,G52,G53,G54,G55,G56,G57,G58,G59,G60,G61,G62,G63,G64,G65,G66,G67,G68,G69,G70,G71,G72,G73,G74,G76,G77,G78,G79,G80,G81,G82,G83,G84,G86,G87,G88,G89,G90,G91,G92,G93,G94,G95,G96,G97,G98,G99,G100,G101,G103,G104,G105…
G237	<->	G1,G2,G3,G4,G5,G6,G7,G8,G9,G10,G11,G12,G13,G14,G15,G16,G17,G18,G19,G20,G21,G22,G23,G24,G25,G26,G27,G28,G29,G30,G31,G32,G33,G35,G36,G37,G38,G39,G40,G41,G42,G43,G44,G45,G46,G47,G48,G49,G50,G51,G52,G54,G55,G56,G57,G58,G59,G60,G61,G62,G63,G64,G65,G66,G67,G68,G69,G70,G71,G72,G73,G74,G75,G77,G78,G79,G80,G81,G83,G84,G86,G87,G88,G89,G90,G91,G92,G93,G94,G95,G96,G98,G99,G100,G101,G102,G103,G104,G107,G108,G…
G238	<->	G1,G2,G3,G4,G5,G6,G7,G8,G9,G10,G11,G12,G13,G14,G15,G16,G17,G18,G19,G20,G21,G22,G23,G24,G25,G26,G27,G28,G29,G30,G31,G32,G34,G35,G36,G37,G38,G39,G40,G41,G42,G43,G45,G46,G47,G48,G49,G50,G51,G52,G54,G55,G56,G57,G58,G59,G60,G61,G62,G63,G64,G65,G66,G68,G69,G70,G71,G72,G73,G74,G75,G78,G79,G80,G81,G82,G83,G84,G85,G86,G87,G88,G89,G90,G91,G92,G93,G94,G95,G97,G98,G99,G100,G101,G102,G103,G104,G105,G106,G107,…
G239	<->	G1,G2,G3,G4,G5,G6,G7,G8,G9,G10,G11,G12,G13,G14,G15,G16,G18,G19,G20,G21,G22,G23,G24,G25,G26,G27,G28,G29,G30,G31,G32,G33,G34,G35,G36,G37,G38,G39,G40,G41,G42,G43,G44,G45,G46,G47,G48,G49,G50,G51,G52,G53,G54,G55,G56,G57,G58,G59,G60,G61,G62,G63,G64,G65,G66,G67,G68,G69,G70,G71,G72,G73,G74,G75,G76,G77,G78,G79,G80,G82,G83,G84,G85,G86,G87,G88,G89,G90,G91,G92,G93,G94,G95,G96,G97,G98,G99,G100,G101,G102,G103,…
G240	<->	G1,G2,G3,G4,G5,G6,G7,G8,G9,G10,G11,G12,G13,G14,G15,G16,G17,G18,G19,G20,G21,G23,G24,G25,G26,G27,G28,G29,G30,G31,G32,G35,G36,G37,G38,G39,G40,G41,G42,G43,G44,G45,G46,G48,G49,G50,G51,G52,G53,G54,G55,G56,G57,G58,G59,G61,G62,G63,G64,G66,G67,G68,G69,G70,G71,G72,G73,G75,G76,G77,G78,G79,G80,G83,G84,G85,G87,G88,G89,G90,G91,G92,G93,G94,G95,G96,G97,G98,G99,G100,G101,G102,G103,G104,G105,G106,G107,G108,G109,G1…
G241	<->	G1,G2,G3,G4,G5,G6,G7,G8,G9,G10,G11,G12,G13,G15,G16,G17,G18,G19,G20,G21,G22,G23,G24,G25,G26,G27,G28,G29,G30,G31,G32,G33,G34,G35,G36,G37,G38,G39,G40,G41,G42,G43,G44,G45,G46,G47,G48,G49,G50,G51,G52,G53,G54,G55,G56,G57,G58,G59,G60,G61,G62,G63,G64,G65,G66,G67,G68,G69,G70,G71,G72,G73,G74,G76,G77,G78,G79,G80,G81,G82,G83,G84,G85,G86,G87,G88,G89,G90,G91,G92,G93,G94,G95,G96,G100,G101,G102,G103,G104,G105,G1…
G242	<->	G1,G2,G3,G4,G5,G6,G7,G8,G9,G10,G11,G12,G13,G14,G15,G16,G17,G18,G19,G20,G21,G23,G24,G25,G26,G27,G28,G29,G30,G31,G32,G33,G34,G35,G36,G37,G38,G40,G41,G42,G43,G44,G45,G46,G47,G48,G49,G50,G51,G52,G53,G54,G55,G56,G58,G59,G60,G61,G62,G63,G64,G66,G68,G69,G70,G71,G73,G74,G75,G76,G77,G78,G79,G80,G81,G82,G83,G84,G85,G86,G87,G88,G89,G90,G93,G94,G95,G96,G97,G98,G99,G100,G101,G102,G103,G105,G106,G107,G108,G109…
G243	<->	G1,G2,G3,G4,G5,G6,G7,G8,G9,G10,G11,G12,G13,G14,G15,G16,G17,G18,G19,G20,G21,G23,G24,G25,G26,G27,G28,G29,G30,G31,G32,G33,G34,G35,G36,G37,G38,G39,G40,G41,G42,G43,G44,G45,G46,G47,G48,G49,G50,G51,G52,G54,G55,G56,G57,G58,G59,G60,G61,G62,G64,G65,G66,G68,G69,G70,G71,G72,G73,G74,G76,G77,G78,G79,G80,G81,G82,G83,G84,G85,G86,G87,G88,G89,G90,G91,G92,G93,G94,G95,G96,G97,G99,G100,G101,G102,G103,G105,G106,G107,G…
G244	<->	G1,G2,G3,G4,G5,G6,G7,G8,G9,G10,G11,G12,G13,G14,G15,G16,G17,G18,G19,G20,G21,G22,G23,G24,G25,G26,G27,G28,G29,G30,G31,G32,G33,G34,G35,G36,G37,G38,G39,G40,G41,G42,G43,G44,G45,G46,G47,G48,G49,G50,G51,G52,G53,G54,G55,G56,G57,G58,G59,G60,G61,G62,G63,G64,G65,G66,G67,G69,G70,G72,G73,G74,G75,G76,G77,G78,G79,G80,G81,G82,G83,G84,G85,G86,G87,G88,G89,G90,G91,G92,G93,G94,G95,G96,G97,G98,G99,G100,G102,G103,G104,…
G245	<->	G1,G2,G3,G4,G5,G6,G7,G8,G9,G10,G11,G12,G13,G14,G15,G16,G17,G18,G19,G20,G21,G23,G24,G25,G26,G27,G28,G29,G30,G31,G32,G33,G34,G35,G36,G37,G38,G39,G40,G41,G42,G43,G44,G45,G46,G47,G48,G49,G50,G51,G52,G53,G54,G55,G56,G57,G58,G59,G60,G61,G62,G63,G64,G65,G66,G67,G68,G69,G70,G71,G72,G74,G75,G76,G77,G78,G79,G80,G81,G82,G83,G84,G85,G86,G87,G88,G89,G90,G91,G92,G93,G94,G95,G96,G97,G98,G99,G101,G102,G103,G104,…
G246	<->	G1,G2,G3,G4,G5,G6,G7,G8,G9,G10,G11,G12,G13,G14,G15,G16,G17,G18,G19,G20,G21,G22,G23,G24,G25,G26,G27,G28,G29,G30,G31,G32,G33,G35,G36,G37,G38,G40,G41,G42,G44,G45,G46,G49,G50,G51,G52,G53,G54,G55,G56,G57,G58,G59,G60,G61,G63,G64,G65,G66,G67,G68,G69,G70,G71,G72,G73,G74,G76,G77,G78,G79,G80,G81,G82,G83,G84,G85,G86,G87,G88,G89,G91,G92,G93,G94,G95,G96,G97,G98,G100,G101,G102,G103,G104,G105,G106,G107,G109,G11…
G247	<->	G1,G2,G3,G4,G5,G6,G7,G8,G9,G10,G11,G12,G14,G15,G16,G17,G18,G19,G20,G21,G22,G23,G24,G25,G26,G27,G28,G29,G30,G31,G32,G33,G34,G35,G36,G37,G38,G39,G40,G42,G43,G44,G45,G46,G47,G48,G49,G50,G51,G52,G53,G54,G55,G57,G58,G59,G60,G61,G62,G63,G64,G65,G66,G67,G68,G69,G71,G72,G73,G74,G75,G76,G77,G78,G79,G80,G81,G82,G83,G84,G85,G86,G87,G88,G89,G90,G91,G92,G93,G94,G96,G97,G98,G100,G101,G102,G103,G104,G105,G106,G…
G248	<->	G1,G2,G3,G4,G5,G6,G7,G8,G10,G11,G12,G13,G14,G15,G17,G18,G19,G20,G21,G22,G23,G24,G25,G26,G27,G28,G29,G30,G31,G32,G33,G34,G35,G36,G37,G38,G39,G40,G41,G43,G44,G45,G46,G48,G49,G50,G51,G52,G53,G54,G55,G56,G57,G58,G59,G60,G61,G62,G63,G64,G65,G66,G67,G68,G69,G70,G71,G72,G73,G75,G76,G77,G78,G79,G80,G81,G82,G83,G84,G85,G87,G88,G89,G90,G91,G92,G93,G94,G95,G96,G97,G100,G101,G102,G103,G104,G105,G106,G107,G10…
G249	<->	G1,G2,G3,G4,G5,G6,G7,G8,G9,G10,G11,G12,G13,G14,G15,G16,G17,G18,G19,G20,G21,G22,G23,G24,G25,G26,G27,G28,G29,G30,G31,G32,G33,G34,G35,G36,G37,G38,G40,G41,G42,G43,G44,G45,G46,G47,G48,G49,G50,G51,G52,G54,G56,G57,G58,G59,G61,G62,G64,G66,G67,G68,G70,G71,G72,G73,G75,G77,G78,G79,G80,G81,G83,G84,G86,G87,G88,G89,G90,G93,G94,G95,G96,G97,G99,G100,G101,G102,G103,G104,G105,G106,G107,G108,G110,G111,G112,G113,G11…
G250	<->	G1,G2,G3,G4,G5,G6,G7,G8,G9,G10,G11,G13,G14,G15,G16,G17,G18,G19,G20,G21,G22,G23,G25,G26,G27,G28,G29,G30,G31,G32,G33,G34,G35,G36,G37,G38,G39,G40,G41,G42,G43,G44,G45,G46,G47,G48,G49,G50,G51,G52,G53,G54,G55,G56,G57,G58,G59,G60,G62,G63,G64,G65,G66,G67,G68,G69,G70,G71,G72,G73,G74,G75,G76,G77,G78,G79,G81,G82,G83,G84,G85,G86,G87,G88,G89,G90,G91,G92,G93,G94,G96,G98,G99,G100,G101,G102,G103,G104,G105,G106,G…
G251	<->	G1,G2,G3,G4,G5,G6,G7,G8,G9,G10,G11,G12,G13,G14,G15,G16,G17,G18,G19,G20,G21,G22,G23,G24,G25,G26,G27,G28,G29,G30,G31,G32,G33,G34,G36,G38,G39,G40,G41,G42,G43,G44,G45,G46,G47,G48,G49,G50,G51,G52,G53,G54,G55,G56,G57,G58,G60,G61,G62,G64,G65,G66,G67,G68,G69,G70,G71,G72,G73,G74,G75,G76,G77,G78,G79,G80,G81,G82,G83,G84,G85,G86,G87,G88,G89,G90,G91,G92,G93,G95,G96,G97,G98,G99,G100,G101,G102,G103,G104,G105,G1…
G252	<->	G1,G2,G3,G4,G5,G6,G7,G8,G9,G10,G11,G13,G14,G15,G16,G17,G18,G19,G20,G21,G22,G23,G24,G25,G26,G27,G28,G29,G30,G31,G32,G33,G34,G35,G36,G37,G38,G39,G40,G41,G42,G43,G44,G45,G47,G48,G49,G50,G51,G52,G53,G54,G55,G56,G57,G58,G59,G60,G61,G62,G65,G66,G67,G69,G70,G71,G72,G73,G75,G76,G77,G79,G80,G81,G82,G83,G84,G85,G86,G87,G88,G89,G90,G91,G92,G93,G94,G95,G96,G97,G98,G99,G100,G101,G102,G103,G104,G105,G106,G107,…
G253	<->	G1,G2,G3,G4,G5,G6,G7,G8,G9,G10,G11,G12,G13,G14,G15,G16,G17,G18,G19,G20,G21,G22,G23,G24,G25,G26,G27,G28,G29,G30,G31,G32,G33,G34,G35,G36,G37,G38,G39,G40,G41,G42,G43,G44,G45,G46,G47,G48,G49,G50,G51,G52,G53,G54,G56,G57,G58,G59,G60,G61,G62,G63,G64,G65,G66,G67,G68,G69,G70,G71,G72,G73,G74,G75,G76,G78,G79,G80,G81,G83,G85,G86,G87,G88,G89,G90,G91,G92,G93,G94,G95,G96,G97,G98,G99,G100,G101,G103,G104,G105,G10…
G254	<->	G1,G2,G3,G4,G5,G6,G8,G9,G10,G11,G12,G13,G14,G15,G16,G17,G18,G19,G20,G21,G22,G23,G24,G25,G26,G27,G28,G29,G30,G31,G32,G33,G35,G36,G37,G38,G39,G40,G41,G43,G44,G46,G47,G48,G49,G50,G51,G52,G53,G54,G55,G56,G57,G59,G61,G62,G63,G64,G65,G67,G68,G69,G70,G71,G72,G73,G74,G75,G76,G77,G79,G80,G81,G83,G84,G85,G86,G87,G88,G89,G90,G92,G93,G94,G95,G96,G97,G98,G99,G101,G102,G103,G105,G106,G107,G108,G109,G110,G112,G…
G255	<->	G1,G2,G3,G4,G5,G6,G7,G8,G9,G10,G11,G12,G14,G15,G16,G17,G19,G20,G21,G22,G23,G25,G26,G27,G28,G29,G30,G31,G32,G33,G34,G35,G36,G37,G38,G39,G40,G41,G42,G43,G44,G45,G46,G48,G49,G50,G51,G52,G53,G54,G55,G56,G57,G58,G59,G60,G61,G62,G63,G64,G65,G66,G67,G68,G69,G70,G71,G72,G73,G75,G76,G77,G78,G79,G80,G81,G83,G84,G85,G86,G87,G88,G89,G90,G91,G92,G93,G94,G95,G96,G97,G98,G99,G100,G101,G102,G103,G104,G105,G106,G…
G256	<->	G1,G2,G3,G4,G5,G6,G7,G8,G9,G10,G11,G12,G13,G14,G15,G16,G17,G19,G20,G21,G22,G23,G24,G25,G26,G27,G28,G29,G30,G31,G32,G33,G34,G35,G36,G37,G38,G39,G41,G42,G43,G44,G45,G46,G47,G48,G49,G50,G52,G53,G55,G56,G57,G58,G59,G60,G61,G62,G63,G64,G65,G66,G67,G68,G69,G70,G71,G72,G74,G75,G76,G77,G78,G79,G80,G81,G82,G83,G84,G85,G87,G88,G89,G92,G94,G95,G96,G97,G98,G99,G100,G101,G103,G104,G105,G107,G108,G109,G110,G11…
G257	<->	G1,G2,G3,G4,G5,G6,G7,G8,G9,G10,G11,G12,G13,G14,G15,G16,G17,G18,G19,G20,G21,G22,G23,G24,G25,G26,G27,G28,G29,G30,G31,G32,G33,G34,G35,G36,G37,G38,G39,G40,G41,G42,G43,G44,G45,G46,G47,G48,G49,G50,G52,G53,G54,G55,G56,G57,G58,G59,G60,G61,G62,G63,G64,G65,G66,G67,G68,G69,G72,G73,G74,G75,G76,G77,G78,G79,G80,G81,G82,G83,G84,G85,G86,G87,G88,G90,G91,G92,G93,G94,G95,G96,G97,G98,G99,G100,G101,G102,G103,G104,G10…
G258	<->	G1,G2,G3,G4,G5,G6,G7,G8,G9,G10,G11,G12,G13,G14,G15,G16,G17,G18,G19,G20,G21,G22,G23,G24,G25,G26,G27,G28,G29,G30,G31,G32,G33,G35,G37,G38,G39,G40,G41,G43,G44,G45,G46,G47,G48,G49,G51,G52,G53,G54,G55,G56,G57,G58,G59,G60,G62,G63,G64,G65,G66,G67,G68,G69,G70,G71,G73,G74,G75,G76,G77,G78,G79,G80,G81,G82,G83,G84,G85,G86,G87,G88,G89,G90,G91,G92,G94,G96,G97,G98,G99,G100,G101,G102,G103,G104,G106,G107,G108,G109…
G259	<->	G1,G2,G3,G4,G5,G8,G10,G11,G12,G14,G15,G16,G17,G18,G19,G20,G22,G23,G24,G25,G26,G27,G28,G29,G30,G31,G32,G33,G34,G35,G36,G37,G38,G39,G40,G41,G43,G44,G46,G47,G48,G49,G51,G53,G54,G55,G56,G57,G58,G59,G60,G62,G63,G64,G65,G66,G68,G69,G70,G71,G72,G73,G74,G75,G76,G77,G78,G79,G80,G81,G82,G83,G85,G86,G87,G89,G90,G91,G92,G93,G94,G95,G96,G97,G98,G99,G102,G103,G104,G106,G107,G108,G109,G111,G112,G113,G116,G117,G…
G260	<->	G1,G2,G3,G4,G5,G6,G7,G8,G9,G10,G11,G12,G13,G14,G15,G16,G17,G18,G19,G20,G21,G22,G23,G24,G25,G26,G27,G28,G29,G30,G31,G32,G33,G34,G35,G36,G37,G38,G39,G40,G41,G42,G43,G44,G45,G47,G48,G49,G50,G51,G52,G53,G54,G55,G56,G57,G58,G59,G60,G61,G62,G63,G64,G65,G66,G67,G68,G69,G70,G71,G72,G73,G74,G75,G76,G78,G79,G80,G81,G82,G83,G84,G85,G86,G87,G88,G89,G90,G91,G92,G93,G95,G96,G97,G98,G99,G100,G102,G103,G104,G105…
G261	<->	G1,G2,G3,G4,G5,G6,G7,G8,G9,G10,G11,G12,G13,G14,G16,G17,G19,G20,G21,G22,G23,G24,G25,G26,G27,G28,G29,G30,G31,G32,G34,G35,G36,G37,G38,G39,G40,G41,G42,G45,G46,G47,G48,G50,G51,G52,G53,G54,G55,G56,G57,G58,G59,G61,G62,G63,G64,G65,G66,G68,G69,G70,G71,G73,G74,G75,G76,G77,G78,G80,G83,G84,G85,G86,G87,G88,G89,G90,G91,G92,G93,G94,G95,G96,G97,G98,G99,G100,G101,G102,G103,G104,G105,G106,G107,G109,G110,G111,G112,…
G262	<->	G1,G2,G3,G4,G5,G6,G7,G8,G9,G10,G11,G12,G13,G14,G15,G16,G17,G18,G19,G20,G21,G22,G23,G24,G25,G26,G27,G28,G29,G30,G31,G32,G33,G34,G35,G36,G37,G38,G39,G40,G41,G42,G43,G44,G45,G46,G47,G48,G49,G50,G51,G52,G53,G54,G55,G57,G58,G59,G61,G62,G64,G65,G66,G67,G68,G70,G71,G72,G73,G74,G76,G77,G78,G79,G80,G81,G82,G83,G84,G85,G87,G88,G89,G90,G92,G93,G94,G95,G96,G97,G98,G99,G100,G101,G102,G103,G104,G105,G106,G107,…
G263	<->	G2,G3,G4,G5,G6,G7,G8,G9,G10,G11,G12,G13,G14,G15,G16,G17,G18,G19,G20,G21,G22,G23,G24,G25,G26,G27,G28,G29,G30,G31,G32,G33,G34,G35,G36,G37,G40,G41,G42,G43,G44,G45,G46,G47,G48,G49,G50,G51,G52,G53,G55,G56,G57,G58,G59,G61,G62,G63,G64,G65,G66,G67,G68,G69,G70,G71,G72,G74,G75,G76,G77,G78,G79,G80,G81,G82,G83,G84,G85,G86,G87,G88,G89,G90,G92,G93,G95,G96,G98,G99,G100,G103,G104,G105,G106,G108,G109,G110,G111,G1…
G264	<->	G1,G2,G3,G4,G6,G7,G8,G9,G10,G11,G12,G13,G14,G15,G16,G17,G18,G19,G20,G21,G22,G23,G24,G25,G26,G27,G28,G29,G30,G31,G32,G33,G34,G35,G36,G37,G38,G39,G40,G41,G43,G44,G45,G46,G47,G48,G49,G50,G51,G52,G53,G55,G56,G57,G58,G59,G60,G62,G63,G64,G65,G66,G67,G68,G69,G70,G71,G72,G73,G74,G75,G76,G77,G78,G79,G80,G81,G82,G83,G84,G85,G86,G87,G88,G89,G90,G92,G93,G94,G95,G96,G97,G98,G99,G101,G102,G103,G104,G106,G107,G…
G265	<->	G1,G2,G3,G4,G5,G6,G7,G8,G9,G11,G12,G13,G14,G15,G16,G17,G18,G19,G20,G21,G22,G23,G24,G25,G26,G27,G29,G30,G31,G32,G34,G35,G36,G37,G38,G39,G40,G41,G42,G43,G44,G45,G46,G47,G49,G50,G51,G52,G53,G54,G55,G56,G58,G59,G61,G62,G63,G64,G65,G66,G68,G69,G70,G71,G72,G73,G74,G75,G76,G77,G78,G80,G81,G82,G83,G84,G85,G86,G87,G88,G89,G90,G93,G94,G95,G97,G98,G99,G101,G102,G103,G104,G105,G106,G107,G108,G109,G110,G112,G…
G266	<->	G1,G2,G3,G4,G5,G6,G7,G8,G9,G10,G12,G13,G14,G15,G16,G17,G18,G19,G21,G22,G23,G24,G25,G26,G27,G28,G29,G30,G31,G32,G33,G34,G35,G36,G37,G38,G39,G40,G41,G42,G43,G44,G45,G46,G47,G48,G49,G50,G51,G52,G53,G54,G55,G56,G57,G58,G59,G60,G61,G62,G63,G65,G66,G67,G68,G69,G70,G71,G72,G73,G74,G76,G77,G78,G79,G80,G81,G82,G83,G84,G85,G86,G87,G88,G91,G92,G93,G94,G95,G96,G97,G98,G99,G100,G101,G102,G103,G104,G105,G106,G…
G267	<->	G1,G2,G3,G4,G5,G7,G8,G9,G10,G11,G12,G13,G14,G15,G16,G17,G19,G20,G21,G22,G23,G24,G25,G26,G27,G28,G29,G30,G31,G32,G33,G34,G35,G36,G37,G39,G40,G41,G42,G43,G44,G45,G46,G48,G49,G50,G51,G52,G53,G55,G56,G57,G58,G59,G60,G61,G63,G64,G65,G66,G67,G68,G69,G70,G71,G73,G75,G76,G77,G78,G80,G81,G82,G83,G84,G85,G87,G88,G89,G90,G91,G92,G94,G95,G96,G97,G101,G102,G103,G104,G105,G106,G107,G108,G110,G111,G113,G114,G11…
G268	<->	G1,G3,G4,G6,G7,G8,G9,G10,G11,G12,G13,G14,G16,G17,G18,G19,G20,G21,G22,G23,G24,G25,G27,G28,G29,G30,G31,G32,G33,G34,G35,G36,G37,G38,G39,G40,G41,G42,G43,G44,G45,G46,G47,G48,G49,G50,G51,G52,G53,G55,G56,G57,G58,G59,G60,G61,G62,G64,G65,G66,G67,G68,G72,G73,G74,G75,G76,G77,G78,G79,G80,G81,G82,G83,G84,G85,G87,G88,G89,G90,G91,G92,G93,G94,G95,G96,G97,G98,G101,G102,G103,G104,G105,G106,G108,G109,G110,G111,G112…
G269	<->	G1,G2,G3,G4,G5,G6,G7,G8,G9,G10,G11,G12,G13,G14,G15,G16,G17,G18,G19,G20,G21,G22,G23,G24,G25,G26,G27,G28,G29,G30,G31,G32,G33,G34,G35,G36,G38,G39,G40,G41,G43,G44,G45,G46,G47,G48,G49,G50,G52,G53,G54,G55,G56,G57,G58,G59,G61,G62,G63,G64,G65,G66,G67,G68,G69,G70,G71,G72,G74,G75,G76,G77,G78,G79,G80,G81,G82,G83,G84,G85,G86,G88,G89,G90,G91,G92,G93,G95,G96,G97,G98,G99,G100,G101,G102,G103,G104,G105,G106,G107,…
G270	<->	G2,G3,G4,G5,G6,G7,G8,G9,G10,G11,G13,G14,G15,G16,G17,G18,G19,G20,G21,G22,G24,G25,G26,G27,G28,G30,G31,G32,G33,G35,G36,G37,G38,G39,G40,G41,G42,G43,G44,G45,G46,G47,G48,G49,G50,G51,G53,G54,G55,G56,G57,G58,G59,G60,G62,G65,G66,G67,G68,G69,G70,G71,G75,G76,G77,G78,G79,G80,G81,G82,G83,G84,G85,G86,G87,G88,G89,G90,G91,G92,G95,G96,G97,G98,G99,G100,G101,G102,G103,G104,G106,G107,G108,G109,G110,G112,G113,G114,G1…
G271	<->	G1,G2,G3,G4,G5,G6,G7,G8,G9,G10,G11,G12,G13,G14,G15,G16,G17,G18,G19,G20,G21,G22,G24,G25,G26,G27,G29,G30,G31,G32,G33,G34,G35,G36,G37,G40,G41,G42,G43,G44,G45,G46,G47,G48,G49,G50,G51,G52,G53,G55,G56,G57,G58,G59,G60,G61,G62,G63,G64,G65,G66,G67,G70,G71,G72,G73,G74,G75,G76,G77,G79,G80,G81,G82,G83,G84,G85,G86,G87,G88,G89,G90,G91,G93,G94,G95,G96,G97,G98,G99,G102,G103,G104,G105,G106,G107,G108,G109,G110,G11…
G272	<->	G1,G2,G3,G4,G5,G6,G7,G8,G9,G10,G11,G12,G13,G14,G15,G16,G17,G18,G19,G20,G21,G22,G23,G24,G25,G26,G27,G28,G29,G30,G31,G32,G33,G34,G35,G37,G38,G39,G41,G42,G43,G44,G45,G46,G47,G48,G49,G50,G51,G52,G53,G54,G55,G56,G57,G58,G59,G60,G61,G63,G64,G65,G66,G67,G68,G69,G70,G71,G72,G73,G74,G75,G77,G78,G79,G80,G81,G82,G83,G84,G85,G86,G87,G89,G90,G91,G93,G94,G96,G97,G99,G100,G101,G102,G103,G104,G105,G106,G107,G108…
G273	<->	G1,G2,G3,G4,G5,G6,G7,G8,G9,G10,G11,G12,G13,G14,G15,G16,G17,G18,G20,G21,G22,G23,G24,G26,G27,G29,G30,G31,G32,G33,G34,G35,G36,G37,G38,G39,G40,G41,G42,G43,G44,G45,G46,G47,G48,G49,G50,G51,G52,G53,G54,G55,G56,G57,G58,G60,G61,G63,G64,G65,G66,G67,G68,G69,G70,G71,G73,G75,G76,G77,G78,G79,G80,G81,G83,G84,G85,G86,G87,G88,G89,G90,G91,G93,G94,G95,G96,G97,G98,G99,G101,G102,G103,G104,G106,G107,G109,G110,G111,G11…
G274	<->	G1,G2,G3,G4,G6,G8,G9,G10,G11,G12,G13,G14,G15,G16,G17,G18,G19,G20,G21,G22,G23,G24,G25,G26,G27,G28,G29,G31,G32,G33,G34,G35,G36,G38,G39,G40,G41,G42,G44,G45,G48,G49,G50,G51,G52,G53,G55,G56,G57,G58,G59,G60,G61,G62,G63,G64,G65,G66,G67,G68,G69,G70,G71,G72,G73,G74,G75,G76,G77,G79,G80,G81,G83,G84,G85,G87,G88,G89,G90,G91,G93,G94,G95,G96,G97,G100,G101,G102,G106,G107,G108,G109,G110,G112,G113,G114,G116,G117,G…
G275	<->	G1,G2,G3,G5,G6,G7,G8,G9,G10,G11,G12,G13,G14,G15,G16,G17,G18,G19,G20,G21,G22,G23,G24,G25,G26,G27,G28,G29,G30,G31,G32,G33,G34,G35,G36,G37,G38,G39,G40,G41,G42,G43,G44,G46,G47,G49,G50,G51,G52,G53,G54,G55,G56,G58,G59,G60,G61,G62,G63,G64,G65,G66,G67,G68,G69,G70,G71,G72,G73,G74,G75,G76,G77,G78,G79,G81,G82,G83,G84,G85,G86,G87,G88,G89,G91,G92,G93,G94,G96,G98,G99,G100,G101,G102,G103,G104,G105,G106,G107,G10…
G276	<->	G1,G2,G3,G4,G5,G6,G7,G9,G10,G11,G12,G13,G14,G15,G16,G17,G18,G19,G20,G22,G23,G24,G25,G26,G27,G28,G29,G30,G31,G34,G35,G36,G37,G39,G40,G41,G42,G43,G44,G46,G47,G48,G49,G50,G51,G52,G53,G54,G55,G56,G57,G58,G59,G60,G61,G62,G63,G64,G65,G66,G67,G68,G69,G70,G71,G72,G73,G74,G75,G76,G77,G78,G79,G80,G81,G82,G83,G84,G85,G86,G87,G88,G89,G90,G91,G92,G93,G95,G96,G98,G102,G103,G104,G105,G106,G107,G108,G109,G111,G1…
G277	<->	G1,G2,G3,G4,G5,G6,G7,G9,G10,G12,G13,G14,G15,G16,G17,G18,G19,G20,G21,G22,G23,G24,G25,G26,G27,G28,G29,G30,G31,G32,G33,G34,G35,G36,G37,G38,G39,G40,G41,G42,G43,G44,G45,G46,G47,G48,G49,G50,G51,G52,G53,G54,G55,G56,G57,G58,G59,G60,G61,G62,G63,G64,G65,G66,G67,G68,G69,G70,G71,G72,G73,G74,G75,G76,G77,G78,G80,G81,G82,G85,G86,G87,G88,G89,G90,G91,G92,G93,G94,G95,G96,G97,G99,G100,G101,G102,G103,G104,G105,G106,…
G278	<->	G1,G2,G3,G4,G5,G6,G7,G8,G9,G10,G11,G12,G13,G14,G15,G16,G18,G19,G20,G21,G22,G23,G24,G25,G26,G29,G30,G31,G32,G33,G34,G35,G36,G37,G38,G39,G40,G42,G44,G45,G46,G47,G48,G49,G50,G51,G52,G53,G55,G57,G59,G60,G61,G62,G64,G65,G66,G68,G69,G70,G71,G72,G73,G74,G75,G76,G77,G78,G79,G80,G81,G82,G83,G84,G85,G87,G88,G89,G90,G91,G92,G93,G94,G95,G96,G97,G98,G101,G102,G103,G104,G105,G106,G107,G108,G109,G110,G111,G112,…
G279	<->	G1,G2,G3,G4,G5,G6,G7,G8,G9,G10,G11,G12,G13,G15,G16,G17,G18,G19,G20,G21,G22,G23,G24,G25,G26,G27,G28,G29,G30,G31,G32,G33,G34,G35,G36,G38,G39,G40,G41,G43,G44,G45,G46,G48,G49,G50,G51,G52,G53,G55,G56,G57,G58,G59,G61,G62,G63,G65,G66,G67,G68,G70,G71,G72,G73,G75,G76,G77,G78,G79,G80,G82,G83,G84,G85,G86,G87,G88,G89,G90,G91,G92,G93,G95,G96,G98,G99,G101,G102,G103,G104,G105,G106,G109,G110,G111,G112,G113,G114,…
G280	<->	G1,G2,G3,G4,G5,G6,G7,G8,G10,G11,G12,G13,G14,G15,G17,G18,G19,G20,G21,G22,G23,G24,G25,G26,G27,G29,G30,G31,G32,G33,G35,G36,G37,G38,G39,G40,G41,G42,G43,G44,G45,G46,G48,G50,G51,G52,G53,G54,G55,G56,G57,G58,G59,G61,G62,G63,G64,G66,G68,G69,G70,G71,G73,G75,G76,G77,G78,G79,G80,G81,G83,G84,G85,G86,G87,G88,G89,G90,G91,G92,G93,G94,G95,G96,G98,G99,G100,G101,G102,G103,G104,G105,G106,G108,G109,G110,G111,G112,G11…
G281	<->	G1,G2,G3,G4,G5,G6,G7,G8,G9,G10,G11,G12,G13,G14,G15,G17,G18,G19,G20,G21,G22,G23,G24,G25,G26,G27,G28,G29,G30,G31,G32,G33,G34,G35,G36,G37,G38,G40,G42,G43,G44,G45,G46,G47,G48,G49,G50,G51,G52,G53,G54,G55,G56,G57,G58,G59,G60,G61,G62,G63,G64,G65,G66,G67,G70,G71,G72,G73,G74,G75,G76,G77,G79,G80,G81,G82,G83,G84,G85,G87,G88,G89,G90,G91,G92,G93,G94,G95,G96,G97,G98,G99,G100,G101,G102,G103,G105,G106,G107,G108,…
G282	<->	G1,G2,G3,G4,G5,G6,G7,G8,G9,G10,G11,G12,G13,G14,G15,G16,G17,G18,G19,G20,G21,G22,G23,G24,G25,G26,G27,G28,G29,G30,G31,G32,G33,G34,G35,G36,G37,G38,G39,G40,G42,G43,G44,G45,G46,G47,G48,G50,G51,G53,G54,G55,G56,G57,G58,G59,G60,G61,G62,G63,G64,G65,G66,G67,G68,G69,G70,G71,G72,G73,G74,G75,G76,G77,G78,G80,G81,G82,G84,G85,G86,G87,G88,G89,G90,G91,G92,G93,G94,G95,G96,G97,G99,G100,G101,G102,G103,G105,G106,G107,G…
G283	<->	G1,G2,G3,G4,G5,G6,G7,G8,G9,G10,G11,G12,G13,G14,G15,G16,G17,G19,G20,G21,G22,G23,G24,G25,G26,G27,G28,G29,G30,G31,G32,G33,G34,G35,G36,G37,G38,G39,G40,G41,G42,G43,G44,G45,G46,G48,G49,G50,G51,G52,G53,G55,G56,G57,G58,G59,G60,G61,G62,G64,G65,G66,G67,G68,G69,G70,G72,G73,G74,G75,G76,G77,G79,G80,G82,G83,G85,G87,G88,G89,G90,G91,G92,G93,G94,G95,G96,G98,G99,G101,G102,G103,G105,G106,G110,G111,G114,G116,G117,G1…
G284	<->	G1,G3,G4,G5,G6,G7,G8,G9,G10,G11,G12,G13,G15,G16,G17,G18,G19,G20,G21,G22,G23,G24,G25,G26,G27,G28,G29,G30,G31,G32,G33,G34,G35,G36,G37,G38,G39,G40,G41,G42,G43,G44,G46,G47,G48,G49,G51,G52,G53,G54,G55,G56,G57,G58,G59,G60,G61,G62,G63,G65,G66,G67,G68,G69,G70,G71,G72,G73,G74,G76,G77,G78,G79,G80,G81,G82,G83,G84,G85,G87,G88,G89,G90,G91,G92,G93,G95,G96,G97,G98,G99,G101,G102,G103,G104,G105,G106,G107,G108,G10…
G285	<->	G1,G2,G3,G4,G5,G7,G8,G9,G10,G11,G12,G13,G14,G15,G16,G17,G18,G19,G20,G21,G22,G23,G24,G25,G26,G27,G28,G29,G30,G31,G32,G33,G35,G36,G37,G38,G39,G40,G41,G43,G44,G46,G48,G49,G50,G51,G52,G53,G54,G55,G56,G57,G58,G61,G62,G63,G64,G66,G67,G68,G69,G70,G71,G72,G73,G75,G76,G77,G78,G79,G80,G81,G82,G83,G84,G85,G86,G87,G88,G89,G90,G91,G92,G93,G94,G96,G97,G98,G100,G101,G102,G103,G104,G105,G106,G107,G108,G109,G110,…
G286	<->	G1,G2,G4,G5,G6,G7,G8,G9,G10,G11,G12,G13,G14,G15,G16,G17,G18,G19,G20,G21,G22,G23,G24,G25,G26,G27,G28,G29,G30,G31,G32,G33,G34,G35,G36,G38,G39,G40,G41,G42,G43,G44,G45,G46,G47,G48,G49,G50,G52,G53,G54,G55,G56,G57,G58,G59,G60,G61,G62,G63,G64,G65,G66,G67,G68,G69,G70,G72,G73,G74,G75,G76,G77,G78,G79,G80,G81,G82,G83,G84,G85,G86,G87,G88,G89,G91,G92,G93,G95,G96,G97,G98,G99,G100,G101,G102,G103,G104,G105,G106,…
G287	<->	G1,G2,G3,G4,G5,G6,G7,G8,G9,G10,G11,G12,G13,G14,G15,G16,G17,G18,G19,G20,G21,G23,G24,G25,G26,G27,G29,G30,G31,G32,G33,G34,G35,G36,G37,G38,G39,G40,G41,G42,G43,G44,G45,G46,G47,G48,G49,G50,G51,G53,G54,G55,G56,G57,G58,G60,G61,G62,G63,G64,G65,G66,G67,G68,G69,G70,G71,G75,G76,G78,G79,G80,G81,G82,G83,G84,G85,G86,G87,G88,G89,G90,G91,G93,G94,G95,G96,G97,G98,G101,G102,G104,G105,G106,G107,G109,G110,G111,G112,G1…
G288	<->	G1,G2,G4,G5,G6,G7,G8,G9,G10,G11,G12,G14,G15,G16,G17,G18,G19,G20,G21,G22,G23,G24,G25,G26,G27,G28,G29,G30,G31,G32,G33,G34,G35,G36,G37,G38,G39,G40,G41,G42,G43,G44,G45,G46,G47,G48,G49,G50,G51,G52,G53,G54,G55,G56,G57,G58,G60,G61,G62,G63,G64,G65,G66,G68,G69,G70,G71,G73,G75,G76,G77,G78,G79,G80,G82,G84,G85,G86,G87,G88,G89,G90,G91,G92,G94,G95,G96,G97,G98,G99,G101,G102,G103,G104,G105,G106,G107,G109,G110,G1…
G289	<->	G2,G3,G4,G5,G6,G7,G8,G9,G10,G11,G12,G13,G14,G15,G16,G17,G18,G19,G20,G21,G22,G23,G24,G25,G26,G27,G28,G29,G31,G32,G33,G35,G36,G37,G38,G39,G40,G41,G43,G44,G45,G47,G48,G49,G50,G51,G52,G53,G54,G55,G56,G58,G59,G61,G62,G63,G64,G65,G66,G67,G68,G69,G70,G71,G72,G73,G74,G75,G76,G77,G78,G79,G80,G81,G83,G84,G86,G87,G88,G89,G91,G92,G93,G94,G95,G97,G98,G99,G100,G101,G102,G103,G104,G106,G107,G108,G109,G110,G111,…
G290	<->	G1,G2,G3,G4,G5,G6,G7,G8,G9,G10,G11,G12,G13,G14,G15,G16,G19,G20,G21,G23,G24,G25,G26,G27,G28,G29,G30,G31,G32,G35,G37,G38,G39,G40,G41,G42,G43,G44,G45,G46,G47,G48,G49,G50,G51,G52,G53,G54,G55,G56,G57,G58,G59,G61,G62,G63,G64,G65,G66,G68,G69,G70,G71,G73,G74,G75,G76,G77,G79,G80,G81,G84,G85,G86,G87,G88,G89,G90,G91,G92,G93,G94,G95,G96,G97,G98,G99,G100,G101,G102,G103,G104,G105,G106,G107,G109,G110,G111,G112,…
G291	<->	G2,G3,G4,G5,G6,G7,G8,G9,G10,G11,G12,G13,G14,G15,G16,G18,G19,G20,G21,G22,G23,G24,G25,G26,G27,G28,G29,G30,G32,G33,G34,G35,G36,G38,G39,G40,G41,G42,G43,G44,G45,G46,G49,G50,G51,G52,G54,G55,G56,G57,G58,G60,G61,G62,G63,G64,G66,G67,G68,G69,G70,G71,G72,G73,G75,G76,G77,G78,G79,G80,G81,G83,G85,G86,G87,G88,G90,G93,G94,G95,G96,G97,G99,G100,G101,G103,G104,G105,G106,G108,G109,G110,G111,G112,G113,G114,G115,G116,…
G292	<->	G1,G2,G3,G4,G5,G6,G7,G8,G9,G10,G11,G12,G13,G14,G16,G18,G19,G20,G21,G22,G24,G25,G26,G27,G28,G29,G30,G31,G32,G34,G35,G36,G40,G41,G44,G45,G46,G47,G49,G50,G51,G52,G53,G55,G56,G57,G58,G59,G61,G62,G63,G64,G65,G66,G67,G68,G69,G70,G71,G73,G74,G75,G76,G77,G80,G83,G84,G85,G86,G87,G88,G89,G90,G91,G95,G96,G97,G98,G101,G102,G104,G105,G106,G107,G109,G112,G113,G114,G116,G117,G118,G119,G120,G121,G122,G124,G125,G…
G293	<->	G1,G3,G4,G5,G6,G7,G8,G9,G10,G11,G13,G14,G15,G16,G17,G18,G19,G20,G21,G23,G24,G25,G26,G27,G28,G29,G31,G32,G33,G35,G36,G37,G38,G39,G40,G41,G42,G43,G44,G45,G46,G47,G49,G50,G51,G54,G55,G56,G57,G58,G59,G60,G61,G62,G64,G65,G66,G67,G68,G69,G70,G71,G73,G74,G75,G76,G77,G78,G79,G80,G81,G82,G85,G86,G88,G90,G91,G92,G93,G94,G95,G96,G103,G105,G106,G107,G109,G110,G111,G112,G114,G115,G116,G117,G118,G119,G122,G126…
G294	<->	G1,G2,G3,G4,G5,G6,G7,G8,G9,G10,G11,G12,G13,G16,G17,G18,G19,G20,G21,G22,G23,G24,G25,G26,G27,G29,G30,G31,G32,G33,G34,G35,G36,G37,G38,G39,G40,G41,G42,G43,G45,G46,G47,G48,G49,G52,G54,G57,G58,G59,G60,G61,G62,G63,G64,G65,G66,G68,G69,G71,G73,G74,G76,G77,G78,G80,G81,G83,G84,G85,G86,G87,G88,G89,G90,G91,G92,G93,G94,G95,G96,G97,G98,G99,G101,G102,G103,G104,G105,G106,G107,G109,G110,G111,G112,G114,G115,G116,G1…
G295	<->	G1,G2,G3,G4,G5,G6,G7,G8,G9,G10,G11,G12,G13,G14,G15,G16,G17,G18,G19,G20,G21,G22,G23,G24,G25,G26,G27,G28,G29,G30,G32,G33,G34,G35,G36,G37,G38,G39,G40,G41,G44,G45,G47,G48,G49,G50,G51,G52,G53,G54,G56,G58,G61,G62,G63,G64,G65,G66,G68,G69,G70,G71,G72,G73,G75,G76,G78,G79,G80,G81,G83,G84,G85,G86,G87,G89,G93,G94,G95,G96,G97,G98,G100,G101,G102,G103,G104,G105,G106,G107,G108,G110,G111,G112,G113,G114,G115,G117,…
G296	<->	G1,G2,G3,G4,G5,G6,G7,G8,G9,G10,G12,G13,G14,G15,G16,G17,G18,G19,G20,G21,G22,G23,G24,G25,G26,G27,G28,G30,G31,G32,G34,G35,G36,G37,G38,G39,G40,G41,G42,G43,G44,G45,G46,G47,G48,G49,G50,G51,G52,G53,G54,G55,G56,G57,G58,G59,G60,G61,G62,G63,G64,G66,G67,G68,G69,G70,G71,G72,G73,G74,G75,G76,G77,G78,G79,G80,G81,G82,G84,G85,G86,G87,G88,G90,G91,G92,G93,G94,G95,G97,G98,G99,G101,G102,G103,G104,G105,G106,G107,G108,…
G297	<->	G1,G3,G4,G5,G6,G7,G8,G9,G10,G11,G12,G13,G16,G17,G18,G19,G20,G21,G22,G23,G24,G25,G26,G27,G29,G31,G32,G33,G34,G36,G37,G38,G39,G40,G41,G42,G43,G44,G46,G47,G48,G49,G52,G55,G56,G58,G59,G60,G61,G62,G63,G65,G66,G67,G68,G69,G70,G71,G73,G74,G76,G78,G79,G80,G81,G82,G83,G84,G85,G87,G88,G90,G91,G92,G93,G94,G95,G96,G97,G99,G101,G102,G106,G107,G108,G109,G110,G111,G112,G113,G115,G116,G117,G118,G119,G120,G121,G1…
G298	<->	G1,G3,G4,G6,G8,G9,G11,G12,G13,G15,G16,G17,G18,G20,G21,G22,G23,G25,G26,G28,G29,G30,G32,G35,G36,G37,G38,G40,G41,G42,G43,G44,G45,G46,G47,G49,G51,G52,G54,G55,G56,G57,G58,G59,G60,G61,G62,G63,G68,G70,G71,G72,G73,G76,G78,G80,G81,G82,G83,G84,G85,G87,G88,G89,G92,G93,G94,G97,G98,G99,G101,G102,G103,G105,G106,G108,G109,G110,G111,G113,G114,G115,G117,G118,G119,G121,G122,G123,G124,G125,G126,G127,G128,G129,G130,…
G299	<->	G1,G2,G3,G4,G5,G6,G7,G9,G10,G11,G12,G14,G15,G16,G17,G18,G19,G20,G21,G22,G23,G24,G25,G26,G27,G29,G30,G31,G32,G33,G35,G36,G38,G39,G40,G41,G44,G46,G48,G50,G52,G53,G54,G55,G56,G57,G58,G59,G61,G62,G63,G64,G65,G66,G67,G68,G69,G70,G71,G72,G73,G75,G76,G78,G79,G80,G82,G83,G85,G87,G88,G90,G91,G92,G95,G96,G97,G98,G99,G102,G103,G105,G106,G107,G109,G111,G112,G113,G115,G116,G117,G118,G119,G120,G121,G123,G124,G…
G300	<->	G2,G12,G13,G14,G16,G17,G25,G26,G27,G35,G37,G38,G41,G43,G46,G48,G49,G55,G56,G57,G59,G64,G68,G70,G72,G73,G77,G78,G79,G80,G82,G83,G89,G90,G93,G94,G105,G110,G113,G115,G117,G118,G120,G121,G122,G123,G124,G128,G133,G136,G137,G139,G145,G159,G161,G165,G168,G171,G174,G182,G190,G191,G193,G194,G200,G206,G207,G208,G213,G214,G216,G218,G227,G232,G234,G238,G244,G246,G247,G249,G251,G256,G265,G271,G281,G291,G296,G…
Irregular groups
G1,G2,G3,G4,G5,G6,G7,G8,G9,G10,G11,G12,G13,G14,G15,G16,G17,G18,G19,G20,G21,G22,G23,G24,G25,G26,G27,G28,G29,G30,G31,G32,G33,G35,G36,G37,G38,G39,G40,G41,G42,G43,G44,G45,G46,G47,G48,G49,G50,G51,G52,G53,G54,G55,G56,G57,G58,G59,G60,G61,G62,G63,G64,G65,G66,G67,G68,G69,G70,G71,G72,G73,G74,G75,G76,G77,G78,G79,G80,G81,G82,G83,G84,G85,G86,G87,G88,G89,G90,G91,G92,G93,G94,G95,G96,G97,G98,G99,G100,G101,G102,G…
List of haplotype paths
H1	-	G34
------------------------
H2	-	G34
------------------------
H3	-	G34->G299
------------------------
H4
------------------------
H5
------------------------
H6
------------------------
H7
------------------------
H8	-	G270
------------------------
H9	-	G270
------------------------
H10
------------------------
H11	-	G34->G299
------------------------
H12
------------------------
H13
------------------------
H14
------------------------
H15	-	G34->G299
------------------------
H16	-	G300
------------------------
H17
------------------------
H18	-	G34
------------------------
H19
------------------------
H20
------------------------
H21
------------------------
H22
------------------------
H23
------------------------
H24	=	root
------------------------
H25
------------------------
H26
------------------------
H27	-	G34->G293
------------------------
H28	-	G34->G293
------------------------
H29	-	G270
------------------------
H30
------------------------
H31
------------------------
H32	-	G34
------------------------
H33
------------------------
H34
------------------------
H35
------------------------
H36
------------------------
H37
------------------------
H38	-	G34
------------------------
H39	-	G270
------------------------
H40	-	G34->G299
------------------------
H41	-	G34
------------------------
H42	-	G34
------------------------
H43	-	G34
------------------------
H44	-	G270
------------------------
H45
------------------------
H46	-	G270
------------------------
H47	-	G34
------------------------
H48	-	G34->G293
------------------------
H49	-	G300
------------------------
H50	-	G34->G293
------------------------
H51	-	G34->G293
------------------------
